# Supplementary material for: A sheep in wolf's clothing: Elaphe xiphodonta sp. nov. (Squamata, Colubridae) and its possible mimicry to Protobothrops jerdonii
Source: Zookeys. 2021 Jul 6;1048:23–47. doi: 10.3897/zookeys.1048.65650 (PMC8277656; doi:10.3897/zookeys.1048.65650)
Supplement: XML Treatment for Elaphe xiphodonta [file zookeys.1048.65650-treatment1.xml]

<!DOCTYPE tp:taxon-treatment
  PUBLIC "-//TaxonX//DTD Taxonomic Treatment Publishing DTD v0 20100105//EN" "tax-treatment-NSO.dtd">
<tp:taxon-treatment xmlns:tp="http://www.plazi.org/taxpub"><tp:treatment-meta><kwd-group><label>Taxon classification</label><kwd><named-content xmlns:xlink="http://www.w3.org/1999/xlink" content-type="kingdom">Animalia</named-content></kwd><kwd><named-content xmlns:xlink="http://www.w3.org/1999/xlink" content-type="order">Squamata</named-content></kwd><kwd><named-content xmlns:xlink="http://www.w3.org/1999/xlink" content-type="family">Colubridae</named-content></kwd></kwd-group><mixed-citation publication-type="journal"><person-group><name><surname>Qi</surname><given-names>Shuo</given-names></name><name><surname>Shi</surname><given-names>Jing-Song</given-names></name><name><surname>Ma</surname><given-names>Yan-Bo</given-names></name><name><surname>Gao</surname><given-names>Yi-Fei</given-names></name><name><surname>Bu</surname><given-names>Shu-Hai</given-names></name><name><surname>Grismer</surname><given-names>L. Lee</given-names></name><name><surname>Li</surname><given-names>Pi-Peng</given-names></name><name><surname>Wang</surname><given-names>Ying-Yong</given-names></name></person-group><article-title>A sheep in wolf's clothing: <italic><tp:taxon-name><tp:taxon-name-part taxon-name-part-type="genus" reg="Elaphe">Elaphe</tp:taxon-name-part> <tp:taxon-name-part taxon-name-part-type="species" reg="xiphodonta">xiphodonta</tp:taxon-name-part></tp:taxon-name></italic> sp. nov. (<tp:taxon-name><tp:taxon-name-part taxon-name-part-type="order">Squamata</tp:taxon-name-part></tp:taxon-name>, <tp:taxon-name><tp:taxon-name-part taxon-name-part-type="family">Colubridae</tp:taxon-name-part></tp:taxon-name>) and its possible mimicry to <italic><tp:taxon-name><tp:taxon-name-part taxon-name-part-type="genus" reg="Protobothrops">Protobothrops</tp:taxon-name-part> <tp:taxon-name-part taxon-name-part-type="species" reg="jerdonii">jerdonii</tp:taxon-name-part></tp:taxon-name></italic></article-title><source>Zookeys</source><day>06</day><month>7</month><year>2021</year><volume>1048</volume><fpage>23</fpage><lpage>47</lpage><pub-id pub-id-type="doi">10.3897/zookeys.1048.65650</pub-id></mixed-citation></tp:treatment-meta><tp:nomenclature><tp:taxon-name><object-id xmlns:xlink="http://www.w3.org/1999/xlink" content-type="arpha" xlink:type="simple">000ADEBF-FBFF-52E6-8FD0-2E7D9CB685ED</object-id><tp:taxon-name-part taxon-name-part-type="genus" reg="Elaphe">Elaphe</tp:taxon-name-part> <tp:taxon-name-part taxon-name-part-type="species" reg="xiphodonta">xiphodonta</tp:taxon-name-part><object-id xmlns:xlink="http://www.w3.org/1999/xlink" content-type="zoobank" xlink:type="simple">http://zoobank.org/AEA2D68D-5621-4B08-A4AE-BD99FA2192B9</object-id></tp:taxon-name><tp:taxon-status xmlns:xlink="http://www.w3.org/1999/xlink" xlink:type="simple">sp. nov.</tp:taxon-status></tp:nomenclature><tp:treatment-sec sec-type="material" id="SECID0EWEBG"><title>Material examined.</title><p><bold><italic>Holotype</italic>.</bold><abbrev xmlns:xlink="http://www.w3.org/1999/xlink" content-type="institution" xlink:title="Sun Yat-sen University" id="ABBRID0EBFBG" xlink:type="simple">SYS</abbrev> r002534, adult female (Figs <xref ref-type="fig" rid="F1">1</xref>, <xref ref-type="fig" rid="F2">2</xref>, <xref ref-type="fig" rid="F3">3A</xref>), collected by Yan-Bo Ma, Yi-Fei Gao on 4 September 2020 from Chengguan Town (<named-content xmlns:xlink="http://www.w3.org/1999/xlink" content-type="dwc:verbatimCoordinates" xlink:type="simple"><named-content content-type="geo-json" specific-use="{&#34;type&#34;:&#34;Point&#34;,&#34;coordinates&#34;:[108.460000,33.580000]}" id="NCID0EVFBG" xlink:type="simple">33.58°N, 108.46°E</named-content></named-content> (DD); ca 1731 m a.s.l.), Ningshaan County, Shaanxi Province, China. <bold><italic>Paratypes</italic>.</bold><abbrev xmlns:xlink="http://www.w3.org/1999/xlink" content-type="institution" xlink:title="Institute of Vertebrate Paleontology and Paleoanthropology" id="ABBRID0E5FBG" xlink:type="simple">IVPP</abbrev> OV 2721, juvenile female (Fig. <xref ref-type="fig" rid="F3">3C</xref>), collected by Jing-Song Shi on 7 September 2020 from Chengguan Town (<named-content xmlns:xlink="http://www.w3.org/1999/xlink" content-type="dwc:verbatimCoordinates" xlink:type="simple"><named-content content-type="geo-json" specific-use="{&#34;type&#34;:&#34;Point&#34;,&#34;coordinates&#34;:[108.500000,33.560000]}" id="NCID0EKGBG" xlink:type="simple">33.56°N, 108.50°E</named-content></named-content> (DD); ca 1751 m a.s.l.), Ningshaan County, Shaanxi Province, China (Fig. <xref ref-type="fig" rid="F4">4</xref>).</p><fig id="F4" position="float" orientation="portrait"><object-id xmlns:xlink="http://www.w3.org/1999/xlink" content-type="doi" xlink:type="simple">10.3897/zookeys.1048.65650.figure4</object-id><object-id xmlns:xlink="http://www.w3.org/1999/xlink" content-type="arpha" xlink:type="simple">999078EE-3A87-5CC8-B9A3-E3D62C626E43</object-id><label>Figure 4.</label><caption><p>Type terra of <italic><tp:taxon-name><tp:taxon-name-part taxon-name-part-type="genus" reg="Elaphe">Elaphe</tp:taxon-name-part> <tp:taxon-name-part taxon-name-part-type="species" reg="xiphodonta">xiphodonta</tp:taxon-name-part></tp:taxon-name></italic> sp. nov (marked with red triangles), with the collection localities of some other Chinese species of <italic><tp:taxon-name><tp:taxon-name-part taxon-name-part-type="genus" reg="Elaphe">Elaphe</tp:taxon-name-part></tp:taxon-name></italic>.</p></caption><graphic xmlns:xlink="http://www.w3.org/1999/xlink" xlink:href="zookeys-1048-023-g004.jpg" position="float" orientation="portrait" xlink:type="simple" id="oo_563370.jpg"><uri content-type="original_file" xlink:type="simple">https://binary.pensoft.net/fig/563370</uri></graphic></fig><p><bold>Etymology.</bold> The specific epithet “<italic>xiphodonta</italic>” of the new species comes from the Ancient Greek “ξίφοσ (ksίfos, refer to ‘knife’ or ‘blade’)” and “δοντι (dónti, refer to ‘tooth’)”, meaning “blade-shaped teeth”, indicating that the new species has unique blade-shaped <abbrev xmlns:xlink="http://www.w3.org/1999/xlink" xlink:title="maxillary teeth" id="ABBRID0EAIBG" xlink:type="simple">MT</abbrev> and DT (Figs <xref ref-type="fig" rid="F5">5</xref>, <xref ref-type="fig" rid="F6">6</xref>), which differs from the inconspicuous dental specializations (all teeth are cone-shaped) in its congeners. We suggest the Chinese formal name as “秦皇锦蛇” (Qín Huáng Jǐn Shé), which derived from Qin Shi Huang (personal name: Ying Zheng or Zhao Zheng; 259 BC–210 BC), the founder of the Qin dynasty and the first emperor of unified China, whose territory including the distribution range of <italic><tp:taxon-name><tp:taxon-name-part taxon-name-part-type="genus" reg="Elaphe">Elaphe</tp:taxon-name-part> <tp:taxon-name-part taxon-name-part-type="species" reg="xiphodonta">xiphodonta</tp:taxon-name-part></tp:taxon-name></italic> sp. nov. The English name is suggested as “Qin Emperor Rat Snake” or “Blade-teethed Rat Snake”.</p><fig id="F5" position="float" orientation="portrait"><object-id xmlns:xlink="http://www.w3.org/1999/xlink" content-type="doi" xlink:type="simple">10.3897/zookeys.1048.65650.figure5</object-id><object-id xmlns:xlink="http://www.w3.org/1999/xlink" content-type="arpha" xlink:type="simple">A9C88484-0826-58AB-85EF-2F39382C2AEC</object-id><label>Figure 5.</label><caption><p>Three-dimensional model of the skull of <italic><tp:taxon-name><tp:taxon-name-part taxon-name-part-type="genus" reg="Elaphe">Elaphe</tp:taxon-name-part> <tp:taxon-name-part taxon-name-part-type="species" reg="xiphodonta">xiphodonta</tp:taxon-name-part></tp:taxon-name></italic> sp. nov. (<abbrev xmlns:xlink="http://www.w3.org/1999/xlink" content-type="institution" xlink:title="Institute of Vertebrate Paleontology and Paleoanthropology" id="ABBRID0EKJBG" xlink:type="simple">IVPP</abbrev> OV 2721, paratype). Left, dorsal view; middle, ventral view; right, lateral view. (Right palatomaxillary arch, mandible and suspensorium are not shown). Implemented by Peng-Fei Yin, Ye-Mao Hou and Jing-Song Shi.</p></caption><graphic xmlns:xlink="http://www.w3.org/1999/xlink" xlink:href="zookeys-1048-023-g005.jpg" position="float" orientation="portrait" xlink:type="simple" id="oo_563371.jpg"><uri content-type="original_file" xlink:type="simple">https://binary.pensoft.net/fig/563371</uri></graphic></fig><fig id="F6" position="float" orientation="portrait"><object-id xmlns:xlink="http://www.w3.org/1999/xlink" content-type="doi" xlink:type="simple">10.3897/zookeys.1048.65650.figure6</object-id><object-id xmlns:xlink="http://www.w3.org/1999/xlink" content-type="arpha" xlink:type="simple">C5703F36-2970-5836-AF1C-4E3314520399</object-id><label>Figure 6.</label><caption><p>Palatomaxillary apparatus and mandibles of <italic><tp:taxon-name><tp:taxon-name-part taxon-name-part-type="genus" reg="Elaphe">Elaphe</tp:taxon-name-part> <tp:taxon-name-part taxon-name-part-type="species" reg="xiphodonta">xiphodonta</tp:taxon-name-part></tp:taxon-name></italic> sp. nov. (<abbrev xmlns:xlink="http://www.w3.org/1999/xlink" content-type="institution" xlink:title="Institute of Vertebrate Paleontology and Paleoanthropology" id="ABBRID0EHKBG" xlink:type="simple">IVPP</abbrev> OV 2721, paratype). Implemented by Peng-Fei Yin, Ye-Mao Hou and Jing-Song Shi <bold>A</bold> ventral (A1) and dorsal (A2) view of left palatomaxillary apparatus <bold>B</bold> posterolateral view of left maxilla (B1) and right dentary (B2), with cutting edges (ce) and caudolateral ridges indicated <bold>C</bold> labial (C1, right), ventrolateral (C2, left), ventral (C3, right, mirrored) and dorsal (C4, left) view of maxilla <bold>D</bold> Labial (D1) and lingual (D2) view of right dentary <bold>E</bold> labial (E1), lingual (E2), ventral (E3) and dorsal (E4) view of right mandible. Abbreviations: an. angular, at. atlas, ax. axis, bo. basioccipital, bs. basisphenoid, bt. blade teeth (“xiphodont”), ce. Posterior cutting edge of the blade teeth, <abbrev xmlns:xlink="http://www.w3.org/1999/xlink" xlink:title="choanal process of palatine" id="ABBRID0EWKBG" xlink:type="simple">chp</abbrev>. choanal process of palatine, clr. caudolateral ridge of the teeth, cp. compound bone, d. dentary, dpd. dorsal process of dentary, ecp. ectopterygoid, epm. ectopterygoid process of maxilla, etp. empty tooth position, exo. exoccipital, f. frontal, f5b. foramen for maxillary branch of trigeminal, f5c. foramen for mandibular branch of trigeminal, lf. lacrimal foramen, lfe. lateral furcula of ectopterygoid, m. maxilla, na. nasal, mfe. mesial furcula of ectopterygoid, mp. maxillary process of palatine, nf, nutrient foramen, p. parietal, <abbrev xmlns:xlink="http://www.w3.org/1999/xlink" xlink:title="prearticular crest" id="ABBRID0E1KBG" xlink:type="simple">pcr</abbrev>. prearticular crest of compound bone, pfr. prefrontal, pmx. premaxilla, po. postorbital, pp. palatine process of maxilla, pro. prootic, psp. parasphenoid rostrum, pt. pterygoid, pVf. posterior Vidian foramen, rpt. replacement teeth, <abbrev xmlns:xlink="http://www.w3.org/1999/xlink" xlink:title="surangular crest" id="ABBRID0E5KBG" xlink:type="simple">sac</abbrev>. surangular crest of compound bone, smx, septomaxilla, so. supraoccipital, sp. splenial, st. supratemporal, v. vomer, vpd. ventral process of dentary, <italic>fs.</italic> fracture surface.</p></caption><graphic xmlns:xlink="http://www.w3.org/1999/xlink" xlink:href="zookeys-1048-023-g006.jpg" position="float" orientation="portrait" xlink:type="simple" id="oo_563372.jpg"><uri content-type="original_file" xlink:type="simple">https://binary.pensoft.net/fig/563372</uri></graphic></fig></tp:treatment-sec><tp:treatment-sec sec-type="diagnosis" id="SECID0EJLBG"><title>Diagnosis.</title><p><italic><tp:taxon-name><tp:taxon-name-part taxon-name-part-type="genus" reg="Elaphe">Elaphe</tp:taxon-name-part> <tp:taxon-name-part taxon-name-part-type="species" reg="xiphodonta">xiphodonta</tp:taxon-name-part></tp:taxon-name></italic> sp. nov. can be differentiated from its congeners by the combination of the following morphological characters: (1) medium body size , <abbrev xmlns:xlink="http://www.w3.org/1999/xlink" xlink:title="snout-vent length" id="ABBRID0E1LBG" xlink:type="simple">SVL</abbrev> 785 mm in single adult female; (2) dorsal scales in 21-21-17 rows, the medial 11 rows keeled; (3) supralabials seven or eight, third/fourth (right) or fourth/fifth (left) in contact with eye, infralabials 9 or 10; (4) ventral scales 202–204; (5) subcaudals 67–68; (6) loreal single, not in contact with eye, not in contact with internasals; (7) two preoculars (including one subpreocular), two postoculars; (8) two anterior temporals, three posterior temporals; (9) precloacal plate divided; (10) reduced teeth number in maxilla and dentary bones (<abbrev xmlns:xlink="http://www.w3.org/1999/xlink" xlink:title="maxillary teeth" id="ABBRID0E5LBG" xlink:type="simple">MT</abbrev> 9+2, DT 12; (11) sharp edges on the posterior or posterolateral surface of the rear <abbrev xmlns:xlink="http://www.w3.org/1999/xlink" xlink:title="maxillary teeth" id="ABBRID0ECMBG" xlink:type="simple">MT</abbrev> and DT; (12) top of head yellow, three distinct markings on head and neck; (13) a distinct black labial spot present on supralabials; (14) ground color of dorsum yellow, 46–49 entire (or incomplete) reddish brown blotches with black edges on body and 12–19 similarly colored spots on tail; (15) ventral surface of body yellow with mottled irregular black blotches, a few irregular small red spots dispersed on middle of ventral scales.</p></tp:treatment-sec><tp:treatment-sec sec-type="description" id="SECID0EGMBG"><title>Description of holotype.</title><p>Adult female (Figs <xref ref-type="fig" rid="F1">1</xref>, <xref ref-type="fig" rid="F2">2</xref>, <xref ref-type="fig" rid="F3">3A</xref>). Body and tail slender, TL 967.5 mm (<abbrev xmlns:xlink="http://www.w3.org/1999/xlink" xlink:title="snout-vent length" id="ABBRID0EYMBG" xlink:type="simple">SVL</abbrev> 785.2 mm, <abbrev xmlns:xlink="http://www.w3.org/1999/xlink" xlink:title="snout-vent length" id="ABBRID0E3MBG" xlink:type="simple">TaL</abbrev> 182.3 mm, <abbrev xmlns:xlink="http://www.w3.org/1999/xlink" xlink:title="snout-vent length" id="ABBRID0EANBG" xlink:type="simple">TaL</abbrev>/TL: 0.19); dorsal scales in 21–21–17 rows, the medial 11 rows keeled, the vertebral scales not enlarged; head elongate, moderately distinct from neck, longer than width and narrow anteriorly, <abbrev xmlns:xlink="http://www.w3.org/1999/xlink" xlink:title="head length" id="ABBRID0EENBG" xlink:type="simple">HL</abbrev> 26.5 mm, <abbrev xmlns:xlink="http://www.w3.org/1999/xlink" xlink:title="maximum head width" id="ABBRID0EINBG" xlink:type="simple">HW</abbrev> 18.1 mm (<abbrev xmlns:xlink="http://www.w3.org/1999/xlink" xlink:title="maximum head width" id="ABBRID0EMNBG" xlink:type="simple">HW</abbrev>/<abbrev xmlns:xlink="http://www.w3.org/1999/xlink" xlink:title="head length" id="ABBRID0EQNBG" xlink:type="simple">HL</abbrev>: 0.68); eye medium, <abbrev xmlns:xlink="http://www.w3.org/1999/xlink" xlink:title="eye horizontal diameter" id="ABBRID0EUNBG" xlink:type="simple">ED</abbrev> 3.2 mm, pupil elliptic; rostral triangular, broader than high, <abbrev xmlns:xlink="http://www.w3.org/1999/xlink" xlink:title="maximum rostral width" id="ABBRID0EYNBG" xlink:type="simple">RW</abbrev> 7.1 mm, <abbrev xmlns:xlink="http://www.w3.org/1999/xlink" xlink:title="maximum rostral height" id="ABBRID0E3NBG" xlink:type="simple">RH</abbrev> 4.5 mm (<abbrev xmlns:xlink="http://www.w3.org/1999/xlink" xlink:title="maximum rostral width" id="ABBRID0EAOBG" xlink:type="simple">RW</abbrev>/<abbrev xmlns:xlink="http://www.w3.org/1999/xlink" xlink:title="maximum rostral height" id="ABBRID0EEOBG" xlink:type="simple">RH</abbrev>: 1.58; <abbrev xmlns:xlink="http://www.w3.org/1999/xlink" xlink:title="maximum rostral width" id="ABBRID0EIOBG" xlink:type="simple">RW</abbrev>/<abbrev xmlns:xlink="http://www.w3.org/1999/xlink" xlink:title="maximum head width" id="ABBRID0EMOBG" xlink:type="simple">HW</abbrev>: 0.39), visible from dorsum; nostril laterally pointed, located in the middle of nasal; nasal divided into two scales by nostril; two internasals, anteriorly rounded, bordered by two large prefrontals posteriorly; frontal single and enlarged, narrowed posteriorly; parietals paired, longer than width, in contact with each other medially, with upper anterior and posterior temporals laterally; one loreal on each side, in contact with nasal anteriorly, preocular posteriorly, prefrontals dorsally and the second supralabial ventrally; one enlarged preocular in contact with eye and supraocular posteriorly, prefrontal and loreal anteriorly, a smaller subpreocular ventrally, and not in contact with frontal; subpreocular in contact with eye and the third supralabial posteriorly, the second supralabial anteriorly, and preocular dorsally; two postoculars, upper one in contact with eye anteriorly, supraocular and parietal dorsally, and upper anterior temporal posteriorly, bottom one in contact with eye anteriorly, with upper and lower anterior temporals posteriorly, fifth and sixth supralabials below on left, and with fourth and fifth supralabials below on right; eight supralabials on left, seven supralabials on right (the third and the forth merged relative to left), first and second in contact with nasal, fourth and fifth reaching orbit on left, third and fourth reaching orbit on right; ten infralabials on left, nine infralabials on right, first pair in broad contact with each other, first to fifth in contact with anterior pair of chin shields, fifth in contact with posterior chin shields, fifth infralabial bipartitioned, lower part obviously larger than upper one; two pairs of chin shields, elongate, anterior pair larger, first pair meeting in midline, posterior pair is separated by three small scales; two similarly sized anterior temporals on left, lower one divided into two small scales on the right; three similarly sized posterior temporals on each side; 204 ventrals, excluding two preventrals; 67 pairs of subcaudals, excluding tail tip; precloacal plate divided.</p><table-wrap id="T3" position="float" orientation="portrait"><label>Table 3.</label><caption><p>Uncorrected <italic>P</italic>-distance of <abbrev xmlns:xlink="http://www.w3.org/1999/xlink" xlink:title="cytochrome C oxidase 1 gene" id="ABBRID0E2OBG" xlink:type="simple">CO1</abbrev> gene among 17 <italic><tp:taxon-name><tp:taxon-name-part taxon-name-part-type="genus" reg="Elaphe">Elaphe</tp:taxon-name-part></tp:taxon-name></italic> species used in this study.</p></caption><table id="TID0E1YAI" rules="all"><tbody><tr><th rowspan="1" colspan="1"/><th rowspan="1" colspan="1"/><th rowspan="1" colspan="1">1</th><th rowspan="1" colspan="1">2</th><th rowspan="1" colspan="1">3</th><th rowspan="1" colspan="1">4</th><th rowspan="1" colspan="1">5</th><th rowspan="1" colspan="1">6</th><th rowspan="1" colspan="1">7</th><th rowspan="1" colspan="1">8</th><th rowspan="1" colspan="1">9</th><th rowspan="1" colspan="1">10</th><th rowspan="1" colspan="1">11</th><th rowspan="1" colspan="1">12</th><th rowspan="1" colspan="1">13</th><th rowspan="1" colspan="1">14</th><th rowspan="1" colspan="1">15</th><th rowspan="1" colspan="1">16</th><th rowspan="1" colspan="1">17</th></tr><tr><td rowspan="1" colspan="1">1</td><td rowspan="1" colspan="1"><italic><tp:taxon-name><tp:taxon-name-part taxon-name-part-type="genus" reg="Elaphe">Elaphe</tp:taxon-name-part> <tp:taxon-name-part taxon-name-part-type="species" reg="xiphodonta">xiphodonta</tp:taxon-name-part></tp:taxon-name></italic> sp. nov.</td><td rowspan="1" colspan="1">0.0</td><td rowspan="1" colspan="1"/><td rowspan="1" colspan="1"/><td rowspan="1" colspan="1"/><td rowspan="1" colspan="1"/><td rowspan="1" colspan="1"/><td rowspan="1" colspan="1"/><td rowspan="1" colspan="1"/><td rowspan="1" colspan="1"/><td rowspan="1" colspan="1"/><td rowspan="1" colspan="1"/><td rowspan="1" colspan="1"/><td rowspan="1" colspan="1"/><td rowspan="1" colspan="1"/><td rowspan="1" colspan="1"/><td rowspan="1" colspan="1"/><td rowspan="1" colspan="1"/></tr><tr><td rowspan="1" colspan="1">2</td><td rowspan="1" colspan="1">
                    <italic><tp:taxon-name><tp:taxon-name-part taxon-name-part-type="genus" reg="Elaphe">E.</tp:taxon-name-part> <tp:taxon-name-part taxon-name-part-type="species" reg="anomala">anomala</tp:taxon-name-part></tp:taxon-name></italic>
                  </td><td rowspan="1" colspan="1">12.2</td><td rowspan="1" colspan="1">/</td><td rowspan="1" colspan="1"/><td rowspan="1" colspan="1"/><td rowspan="1" colspan="1"/><td rowspan="1" colspan="1"/><td rowspan="1" colspan="1"/><td rowspan="1" colspan="1"/><td rowspan="1" colspan="1"/><td rowspan="1" colspan="1"/><td rowspan="1" colspan="1"/><td rowspan="1" colspan="1"/><td rowspan="1" colspan="1"/><td rowspan="1" colspan="1"/><td rowspan="1" colspan="1"/><td rowspan="1" colspan="1"/><td rowspan="1" colspan="1"/></tr><tr><td rowspan="1" colspan="1">3</td><td rowspan="1" colspan="1">
                    <italic><tp:taxon-name><tp:taxon-name-part taxon-name-part-type="genus" reg="Elaphe">E.</tp:taxon-name-part> <tp:taxon-name-part taxon-name-part-type="species" reg="bimaculata">bimaculata</tp:taxon-name-part></tp:taxon-name></italic>
                  </td><td rowspan="1" colspan="1">16.4</td><td rowspan="1" colspan="1">12.9</td><td rowspan="1" colspan="1">/</td><td rowspan="1" colspan="1"/><td rowspan="1" colspan="1"/><td rowspan="1" colspan="1"/><td rowspan="1" colspan="1"/><td rowspan="1" colspan="1"/><td rowspan="1" colspan="1"/><td rowspan="1" colspan="1"/><td rowspan="1" colspan="1"/><td rowspan="1" colspan="1"/><td rowspan="1" colspan="1"/><td rowspan="1" colspan="1"/><td rowspan="1" colspan="1"/><td rowspan="1" colspan="1"/><td rowspan="1" colspan="1"/></tr><tr><td rowspan="1" colspan="1">4</td><td rowspan="1" colspan="1">
                    <italic><tp:taxon-name><tp:taxon-name-part taxon-name-part-type="genus" reg="Elaphe">E.</tp:taxon-name-part> <tp:taxon-name-part taxon-name-part-type="species" reg="cantoris">cantoris</tp:taxon-name-part></tp:taxon-name></italic>
                  </td><td rowspan="1" colspan="1">14.2</td><td rowspan="1" colspan="1">17.9</td><td rowspan="1" colspan="1">18.4</td><td rowspan="1" colspan="1">/</td><td rowspan="1" colspan="1"/><td rowspan="1" colspan="1"/><td rowspan="1" colspan="1"/><td rowspan="1" colspan="1"/><td rowspan="1" colspan="1"/><td rowspan="1" colspan="1"/><td rowspan="1" colspan="1"/><td rowspan="1" colspan="1"/><td rowspan="1" colspan="1"/><td rowspan="1" colspan="1"/><td rowspan="1" colspan="1"/><td rowspan="1" colspan="1"/><td rowspan="1" colspan="1"/></tr><tr><td rowspan="1" colspan="1">5</td><td rowspan="1" colspan="1">
                    <italic><tp:taxon-name><tp:taxon-name-part taxon-name-part-type="genus" reg="Elaphe">E.</tp:taxon-name-part> <tp:taxon-name-part taxon-name-part-type="species" reg="carinata">carinata</tp:taxon-name-part></tp:taxon-name></italic>
                  </td><td rowspan="1" colspan="1">13.9</td><td rowspan="1" colspan="1">11.3</td><td rowspan="1" colspan="1">13.4</td><td rowspan="1" colspan="1">17.9</td><td rowspan="1" colspan="1">0.3</td><td rowspan="1" colspan="1"/><td rowspan="1" colspan="1"/><td rowspan="1" colspan="1"/><td rowspan="1" colspan="1"/><td rowspan="1" colspan="1"/><td rowspan="1" colspan="1"/><td rowspan="1" colspan="1"/><td rowspan="1" colspan="1"/><td rowspan="1" colspan="1"/><td rowspan="1" colspan="1"/><td rowspan="1" colspan="1"/><td rowspan="1" colspan="1"/></tr><tr><td rowspan="1" colspan="1">6</td><td rowspan="1" colspan="1">
                    <italic><tp:taxon-name><tp:taxon-name-part taxon-name-part-type="genus" reg="Elaphe">E.</tp:taxon-name-part> <tp:taxon-name-part taxon-name-part-type="species" reg="climacophora">climacophora</tp:taxon-name-part></tp:taxon-name></italic>
                  </td><td rowspan="1" colspan="1">15.7</td><td rowspan="1" colspan="1">16.0</td><td rowspan="1" colspan="1">15.7</td><td rowspan="1" colspan="1">19.1</td><td rowspan="1" colspan="1">14.4</td><td rowspan="1" colspan="1">0.0</td><td rowspan="1" colspan="1"/><td rowspan="1" colspan="1"/><td rowspan="1" colspan="1"/><td rowspan="1" colspan="1"/><td rowspan="1" colspan="1"/><td rowspan="1" colspan="1"/><td rowspan="1" colspan="1"/><td rowspan="1" colspan="1"/><td rowspan="1" colspan="1"/><td rowspan="1" colspan="1"/><td rowspan="1" colspan="1"/></tr><tr><td rowspan="1" colspan="1">7</td><td rowspan="1" colspan="1">
                    <italic><tp:taxon-name><tp:taxon-name-part taxon-name-part-type="genus" reg="Elaphe">E.</tp:taxon-name-part> <tp:taxon-name-part taxon-name-part-type="species" reg="davidi">davidi</tp:taxon-name-part></tp:taxon-name></italic>
                  </td><td rowspan="1" colspan="1">14.4</td><td rowspan="1" colspan="1">12.2</td><td rowspan="1" colspan="1">11.5</td><td rowspan="1" colspan="1">19.5</td><td rowspan="1" colspan="1">13.5</td><td rowspan="1" colspan="1">13.5</td><td rowspan="1" colspan="1">/</td><td rowspan="1" colspan="1"/><td rowspan="1" colspan="1"/><td rowspan="1" colspan="1"/><td rowspan="1" colspan="1"/><td rowspan="1" colspan="1"/><td rowspan="1" colspan="1"/><td rowspan="1" colspan="1"/><td rowspan="1" colspan="1"/><td rowspan="1" colspan="1"/><td rowspan="1" colspan="1"/></tr><tr><td rowspan="1" colspan="1">8</td><td rowspan="1" colspan="1">
                    <italic><tp:taxon-name><tp:taxon-name-part taxon-name-part-type="genus" reg="Elaphe">E.</tp:taxon-name-part> <tp:taxon-name-part taxon-name-part-type="species" reg="dione">dione</tp:taxon-name-part></tp:taxon-name></italic>
                  </td><td rowspan="1" colspan="1">15.3</td><td rowspan="1" colspan="1">16.0</td><td rowspan="1" colspan="1">10.9</td><td rowspan="1" colspan="1">18.2</td><td rowspan="1" colspan="1">14.3</td><td rowspan="1" colspan="1">13.9</td><td rowspan="1" colspan="1">14.2</td><td rowspan="1" colspan="1">/</td><td rowspan="1" colspan="1"/><td rowspan="1" colspan="1"/><td rowspan="1" colspan="1"/><td rowspan="1" colspan="1"/><td rowspan="1" colspan="1"/><td rowspan="1" colspan="1"/><td rowspan="1" colspan="1"/><td rowspan="1" colspan="1"/><td rowspan="1" colspan="1"/></tr><tr><td rowspan="1" colspan="1">9</td><td rowspan="1" colspan="1">
                    <italic><tp:taxon-name><tp:taxon-name-part taxon-name-part-type="genus" reg="Elaphe">E.</tp:taxon-name-part> <tp:taxon-name-part taxon-name-part-type="species" reg="hodgsonii">hodgsonii</tp:taxon-name-part></tp:taxon-name></italic>
                  </td><td rowspan="1" colspan="1">13.8</td><td rowspan="1" colspan="1">17.1</td><td rowspan="1" colspan="1">16.7</td><td rowspan="1" colspan="1">13.7</td><td rowspan="1" colspan="1">16.2</td><td rowspan="1" colspan="1">17.3</td><td rowspan="1" colspan="1">14.8</td><td rowspan="1" colspan="1">16.4</td><td rowspan="1" colspan="1">/</td><td rowspan="1" colspan="1"/><td rowspan="1" colspan="1"/><td rowspan="1" colspan="1"/><td rowspan="1" colspan="1"/><td rowspan="1" colspan="1"/><td rowspan="1" colspan="1"/><td rowspan="1" colspan="1"/><td rowspan="1" colspan="1"/></tr><tr><td rowspan="1" colspan="1">10</td><td rowspan="1" colspan="1">
                    <italic><tp:taxon-name><tp:taxon-name-part taxon-name-part-type="genus" reg="Elaphe">E.</tp:taxon-name-part> <tp:taxon-name-part taxon-name-part-type="species" reg="moellendorffi">moellendorffi</tp:taxon-name-part></tp:taxon-name></italic>
                  </td><td rowspan="1" colspan="1">14.6</td><td rowspan="1" colspan="1">16.4</td><td rowspan="1" colspan="1">17.1</td><td rowspan="1" colspan="1">13.7</td><td rowspan="1" colspan="1">16.6</td><td rowspan="1" colspan="1">16.1</td><td rowspan="1" colspan="1">17.4</td><td rowspan="1" colspan="1">16.8</td><td rowspan="1" colspan="1">12.2</td><td rowspan="1" colspan="1">/</td><td rowspan="1" colspan="1"/><td rowspan="1" colspan="1"/><td rowspan="1" colspan="1"/><td rowspan="1" colspan="1"/><td rowspan="1" colspan="1"/><td rowspan="1" colspan="1"/><td rowspan="1" colspan="1"/></tr><tr><td rowspan="1" colspan="1">11</td><td rowspan="1" colspan="1">
                    <italic><tp:taxon-name><tp:taxon-name-part taxon-name-part-type="genus" reg="Elaphe">E.</tp:taxon-name-part> <tp:taxon-name-part taxon-name-part-type="species" reg="quadrivirgata">quadrivirgata</tp:taxon-name-part></tp:taxon-name></italic>
                  </td><td rowspan="1" colspan="1">10.7</td><td rowspan="1" colspan="1">8.7</td><td rowspan="1" colspan="1">12.5</td><td rowspan="1" colspan="1">17.9</td><td rowspan="1" colspan="1">8.5</td><td rowspan="1" colspan="1">14.9</td><td rowspan="1" colspan="1">11.4</td><td rowspan="1" colspan="1">12.6</td><td rowspan="1" colspan="1">13.4</td><td rowspan="1" colspan="1">16.6</td><td rowspan="1" colspan="1">/</td><td rowspan="1" colspan="1"/><td rowspan="1" colspan="1"/><td rowspan="1" colspan="1"/><td rowspan="1" colspan="1"/><td rowspan="1" colspan="1"/><td rowspan="1" colspan="1"/></tr><tr><td rowspan="1" colspan="1">12</td><td rowspan="1" colspan="1">
                    <italic><tp:taxon-name><tp:taxon-name-part taxon-name-part-type="genus" reg="Elaphe">E.</tp:taxon-name-part> <tp:taxon-name-part taxon-name-part-type="species" reg="quatuorlineata">quatuorlineata</tp:taxon-name-part></tp:taxon-name></italic>
                  </td><td rowspan="1" colspan="1">17.1</td><td rowspan="1" colspan="1">14.1</td><td rowspan="1" colspan="1">12.5</td><td rowspan="1" colspan="1">18.4</td><td rowspan="1" colspan="1">13.8</td><td rowspan="1" colspan="1">17.9</td><td rowspan="1" colspan="1">12.5</td><td rowspan="1" colspan="1">13.6</td><td rowspan="1" colspan="1">16.1</td><td rowspan="1" colspan="1">15.8</td><td rowspan="1" colspan="1">12.5</td><td rowspan="1" colspan="1">/</td><td rowspan="1" colspan="1"/><td rowspan="1" colspan="1"/><td rowspan="1" colspan="1"/><td rowspan="1" colspan="1"/><td rowspan="1" colspan="1"/></tr><tr><td rowspan="1" colspan="1">13</td><td rowspan="1" colspan="1">
                    <italic><tp:taxon-name><tp:taxon-name-part taxon-name-part-type="genus" reg="Elaphe">E.</tp:taxon-name-part> <tp:taxon-name-part taxon-name-part-type="species" reg="sauromates">sauromates</tp:taxon-name-part></tp:taxon-name></italic>
                  </td><td rowspan="1" colspan="1">15.5</td><td rowspan="1" colspan="1">13.9</td><td rowspan="1" colspan="1">14.1</td><td rowspan="1" colspan="1">19.1</td><td rowspan="1" colspan="1">15.5</td><td rowspan="1" colspan="1">14.7</td><td rowspan="1" colspan="1">14.5</td><td rowspan="1" colspan="1">13.4</td><td rowspan="1" colspan="1">17.3</td><td rowspan="1" colspan="1">16.6</td><td rowspan="1" colspan="1">15.6</td><td rowspan="1" colspan="1">8.5</td><td rowspan="1" colspan="1">0.3</td><td rowspan="1" colspan="1"/><td rowspan="1" colspan="1"/><td rowspan="1" colspan="1"/><td rowspan="1" colspan="1"/></tr><tr><td rowspan="1" colspan="1">14</td><td rowspan="1" colspan="1">
                    <italic><tp:taxon-name><tp:taxon-name-part taxon-name-part-type="genus" reg="Elaphe">E.</tp:taxon-name-part> <tp:taxon-name-part taxon-name-part-type="species" reg="schrenckii">schrenckii</tp:taxon-name-part></tp:taxon-name></italic>
                  </td><td rowspan="1" colspan="1">12.2</td><td rowspan="1" colspan="1">0.0</td><td rowspan="1" colspan="1">12.9</td><td rowspan="1" colspan="1">17.9</td><td rowspan="1" colspan="1">11.3</td><td rowspan="1" colspan="1">16.0</td><td rowspan="1" colspan="1">12.2</td><td rowspan="1" colspan="1">16.0</td><td rowspan="1" colspan="1">17.1</td><td rowspan="1" colspan="1">16.4</td><td rowspan="1" colspan="1">8.7</td><td rowspan="1" colspan="1">14.1</td><td rowspan="1" colspan="1">13.9</td><td rowspan="1" colspan="1">/</td><td rowspan="1" colspan="1"/><td rowspan="1" colspan="1"/><td rowspan="1" colspan="1"/></tr><tr><td rowspan="1" colspan="1">15</td><td rowspan="1" colspan="1">
                    <italic><tp:taxon-name><tp:taxon-name-part taxon-name-part-type="genus" reg="Elaphe">E.</tp:taxon-name-part> <tp:taxon-name-part taxon-name-part-type="species" reg="taeniura">taeniura</tp:taxon-name-part></tp:taxon-name></italic>
                  </td><td rowspan="1" colspan="1">15.2</td><td rowspan="1" colspan="1">16.3</td><td rowspan="1" colspan="1">16.7</td><td rowspan="1" colspan="1">16.0</td><td rowspan="1" colspan="1">16.0</td><td rowspan="1" colspan="1">15.5</td><td rowspan="1" colspan="1">15.6</td><td rowspan="1" colspan="1">15.3</td><td rowspan="1" colspan="1">13.2</td><td rowspan="1" colspan="1">16.2</td><td rowspan="1" colspan="1">13.8</td><td rowspan="1" colspan="1">14.7</td><td rowspan="1" colspan="1">16.1</td><td rowspan="1" colspan="1">16.3</td><td rowspan="1" colspan="1">6.8</td><td rowspan="1" colspan="1"/><td rowspan="1" colspan="1"/></tr><tr><td rowspan="1" colspan="1">16</td><td rowspan="1" colspan="1">
                    <italic><tp:taxon-name><tp:taxon-name-part taxon-name-part-type="genus" reg="Elaphe">E.</tp:taxon-name-part> <tp:taxon-name-part taxon-name-part-type="species" reg="urartica">urartica</tp:taxon-name-part></tp:taxon-name></italic>
                  </td><td rowspan="1" colspan="1">14.1</td><td rowspan="1" colspan="1">14.0</td><td rowspan="1" colspan="1">13.9</td><td rowspan="1" colspan="1">16.8</td><td rowspan="1" colspan="1">12.7</td><td rowspan="1" colspan="1">13.7</td><td rowspan="1" colspan="1">13.3</td><td rowspan="1" colspan="1">11.8</td><td rowspan="1" colspan="1">15.2</td><td rowspan="1" colspan="1">15.6</td><td rowspan="1" colspan="1">12.5</td><td rowspan="1" colspan="1">9.4</td><td rowspan="1" colspan="1">8.9</td><td rowspan="1" colspan="1">14.0</td><td rowspan="1" colspan="1">16.5</td><td rowspan="1" colspan="1">0.0</td><td rowspan="1" colspan="1"/></tr><tr><td rowspan="1" colspan="1">17</td><td rowspan="1" colspan="1">
                    <italic><tp:taxon-name><tp:taxon-name-part taxon-name-part-type="genus" reg="Elaphe">E.</tp:taxon-name-part> <tp:taxon-name-part taxon-name-part-type="species" reg="zoigeensis">zoigeensis</tp:taxon-name-part></tp:taxon-name></italic>
                  </td><td rowspan="1" colspan="1">8.4</td><td rowspan="1" colspan="1">13.3</td><td rowspan="1" colspan="1">14.9</td><td rowspan="1" colspan="1">16.9</td><td rowspan="1" colspan="1">15.0</td><td rowspan="1" colspan="1">16.4</td><td rowspan="1" colspan="1">13.3</td><td rowspan="1" colspan="1">15.5</td><td rowspan="1" colspan="1">13.5</td><td rowspan="1" colspan="1">14.6</td><td rowspan="1" colspan="1">12.3</td><td rowspan="1" colspan="1">16.0</td><td rowspan="1" colspan="1">14.2</td><td rowspan="1" colspan="1">13.3</td><td rowspan="1" colspan="1">16.3</td><td rowspan="1" colspan="1">14.0</td><td rowspan="1" colspan="1">0.0</td></tr></tbody></table></table-wrap><table-wrap id="T4" position="float" orientation="portrait"><label>Table 4.</label><caption><p>Uncorrected <italic>P</italic>-distance of <abbrev xmlns:xlink="http://www.w3.org/1999/xlink" xlink:title="Cytochrome b gene" id="ABBRID0EWWAI" xlink:type="simple">cytb</abbrev> gene among 16 <italic><tp:taxon-name><tp:taxon-name-part taxon-name-part-type="genus" reg="Elaphe">Elaphe</tp:taxon-name-part></tp:taxon-name></italic> species used in this study.</p></caption><table id="TID0EJICI" rules="all"><tbody><tr><th rowspan="1" colspan="1"/><th rowspan="1" colspan="1"/><th rowspan="1" colspan="1">1</th><th rowspan="1" colspan="1">2</th><th rowspan="1" colspan="1">3</th><th rowspan="1" colspan="1">4</th><th rowspan="1" colspan="1">5</th><th rowspan="1" colspan="1">6</th><th rowspan="1" colspan="1">7</th><th rowspan="1" colspan="1">8</th><th rowspan="1" colspan="1">9</th><th rowspan="1" colspan="1">10</th><th rowspan="1" colspan="1">11</th><th rowspan="1" colspan="1">12</th><th rowspan="1" colspan="1">13</th><th rowspan="1" colspan="1">14</th><th rowspan="1" colspan="1">15</th><th rowspan="1" colspan="1">16</th></tr><tr><td rowspan="1" colspan="1">1</td><td rowspan="1" colspan="1"><italic><tp:taxon-name><tp:taxon-name-part taxon-name-part-type="genus" reg="Elaphe">Elaphe</tp:taxon-name-part> <tp:taxon-name-part taxon-name-part-type="species" reg="xiphodonta">xiphodonta</tp:taxon-name-part></tp:taxon-name></italic> sp. nov.</td><td rowspan="1" colspan="1">0.0</td><td rowspan="1" colspan="1"/><td rowspan="1" colspan="1"/><td rowspan="1" colspan="1"/><td rowspan="1" colspan="1"/><td rowspan="1" colspan="1"/><td rowspan="1" colspan="1"/><td rowspan="1" colspan="1"/><td rowspan="1" colspan="1"/><td rowspan="1" colspan="1"/><td rowspan="1" colspan="1"/><td rowspan="1" colspan="1"/><td rowspan="1" colspan="1"/><td rowspan="1" colspan="1"/><td rowspan="1" colspan="1"/><td rowspan="1" colspan="1"/></tr><tr><td rowspan="1" colspan="1">2</td><td rowspan="1" colspan="1">
                    <italic><tp:taxon-name><tp:taxon-name-part taxon-name-part-type="genus" reg="Elaphe">E.</tp:taxon-name-part> <tp:taxon-name-part taxon-name-part-type="species" reg="anomala">anomala</tp:taxon-name-part></tp:taxon-name></italic>
                  </td><td rowspan="1" colspan="1">17.1</td><td rowspan="1" colspan="1">/</td><td rowspan="1" colspan="1"/><td rowspan="1" colspan="1"/><td rowspan="1" colspan="1"/><td rowspan="1" colspan="1"/><td rowspan="1" colspan="1"/><td rowspan="1" colspan="1"/><td rowspan="1" colspan="1"/><td rowspan="1" colspan="1"/><td rowspan="1" colspan="1"/><td rowspan="1" colspan="1"/><td rowspan="1" colspan="1"/><td rowspan="1" colspan="1"/><td rowspan="1" colspan="1"/><td rowspan="1" colspan="1"/></tr><tr><td rowspan="1" colspan="1">3</td><td rowspan="1" colspan="1">
                    <italic><tp:taxon-name><tp:taxon-name-part taxon-name-part-type="genus" reg="Elaphe">E.</tp:taxon-name-part> <tp:taxon-name-part taxon-name-part-type="species" reg="bimaculata">bimaculata</tp:taxon-name-part></tp:taxon-name></italic>
                  </td><td rowspan="1" colspan="1">13.7</td><td rowspan="1" colspan="1">17.0</td><td rowspan="1" colspan="1">/</td><td rowspan="1" colspan="1"/><td rowspan="1" colspan="1"/><td rowspan="1" colspan="1"/><td rowspan="1" colspan="1"/><td rowspan="1" colspan="1"/><td rowspan="1" colspan="1"/><td rowspan="1" colspan="1"/><td rowspan="1" colspan="1"/><td rowspan="1" colspan="1"/><td rowspan="1" colspan="1"/><td rowspan="1" colspan="1"/><td rowspan="1" colspan="1"/><td rowspan="1" colspan="1"/></tr><tr><td rowspan="1" colspan="1">4</td><td rowspan="1" colspan="1">
                    <italic><tp:taxon-name><tp:taxon-name-part taxon-name-part-type="genus" reg="Elaphe">E.</tp:taxon-name-part> <tp:taxon-name-part taxon-name-part-type="species" reg="cantoris">cantoris</tp:taxon-name-part></tp:taxon-name></italic>
                  </td><td rowspan="1" colspan="1">17.2</td><td rowspan="1" colspan="1">16.6</td><td rowspan="1" colspan="1">18.2</td><td rowspan="1" colspan="1">/</td><td rowspan="1" colspan="1"/><td rowspan="1" colspan="1"/><td rowspan="1" colspan="1"/><td rowspan="1" colspan="1"/><td rowspan="1" colspan="1"/><td rowspan="1" colspan="1"/><td rowspan="1" colspan="1"/><td rowspan="1" colspan="1"/><td rowspan="1" colspan="1"/><td rowspan="1" colspan="1"/><td rowspan="1" colspan="1"/><td rowspan="1" colspan="1"/></tr><tr><td rowspan="1" colspan="1">5</td><td rowspan="1" colspan="1">
                    <italic><tp:taxon-name><tp:taxon-name-part taxon-name-part-type="genus" reg="Elaphe">E.</tp:taxon-name-part> <tp:taxon-name-part taxon-name-part-type="species" reg="carinata">carinata</tp:taxon-name-part></tp:taxon-name></italic>
                  </td><td rowspan="1" colspan="1">18.7</td><td rowspan="1" colspan="1">14.1</td><td rowspan="1" colspan="1">14.6</td><td rowspan="1" colspan="1">19.1</td><td rowspan="1" colspan="1">0.0</td><td rowspan="1" colspan="1"/><td rowspan="1" colspan="1"/><td rowspan="1" colspan="1"/><td rowspan="1" colspan="1"/><td rowspan="1" colspan="1"/><td rowspan="1" colspan="1"/><td rowspan="1" colspan="1"/><td rowspan="1" colspan="1"/><td rowspan="1" colspan="1"/><td rowspan="1" colspan="1"/><td rowspan="1" colspan="1"/></tr><tr><td rowspan="1" colspan="1">6</td><td rowspan="1" colspan="1">
                    <italic><tp:taxon-name><tp:taxon-name-part taxon-name-part-type="genus" reg="Elaphe">E.</tp:taxon-name-part> <tp:taxon-name-part taxon-name-part-type="species" reg="climacophora">climacophora</tp:taxon-name-part></tp:taxon-name></italic>
                  </td><td rowspan="1" colspan="1">17.9</td><td rowspan="1" colspan="1">11.0</td><td rowspan="1" colspan="1">16.2</td><td rowspan="1" colspan="1">19.4</td><td rowspan="1" colspan="1">12.9</td><td rowspan="1" colspan="1">0.4</td><td rowspan="1" colspan="1"/><td rowspan="1" colspan="1"/><td rowspan="1" colspan="1"/><td rowspan="1" colspan="1"/><td rowspan="1" colspan="1"/><td rowspan="1" colspan="1"/><td rowspan="1" colspan="1"/><td rowspan="1" colspan="1"/><td rowspan="1" colspan="1"/><td rowspan="1" colspan="1"/></tr><tr><td rowspan="1" colspan="1">7</td><td rowspan="1" colspan="1">
                    <italic><tp:taxon-name><tp:taxon-name-part taxon-name-part-type="genus" reg="Elaphe">E.</tp:taxon-name-part> <tp:taxon-name-part taxon-name-part-type="species" reg="davidi">davidi</tp:taxon-name-part></tp:taxon-name></italic>
                  </td><td rowspan="1" colspan="1">18.8</td><td rowspan="1" colspan="1">15.2</td><td rowspan="1" colspan="1">12.1</td><td rowspan="1" colspan="1">17.2</td><td rowspan="1" colspan="1">14.8</td><td rowspan="1" colspan="1">15.9</td><td rowspan="1" colspan="1">/</td><td rowspan="1" colspan="1"/><td rowspan="1" colspan="1"/><td rowspan="1" colspan="1"/><td rowspan="1" colspan="1"/><td rowspan="1" colspan="1"/><td rowspan="1" colspan="1"/><td rowspan="1" colspan="1"/><td rowspan="1" colspan="1"/><td rowspan="1" colspan="1"/></tr><tr><td rowspan="1" colspan="1">8</td><td rowspan="1" colspan="1">
                    <italic><tp:taxon-name><tp:taxon-name-part taxon-name-part-type="genus" reg="Elaphe">E.</tp:taxon-name-part> <tp:taxon-name-part taxon-name-part-type="species" reg="dione">dione</tp:taxon-name-part></tp:taxon-name></italic>
                  </td><td rowspan="1" colspan="1">19.6</td><td rowspan="1" colspan="1">19.0</td><td rowspan="1" colspan="1">15.0</td><td rowspan="1" colspan="1">15.2</td><td rowspan="1" colspan="1">18.6</td><td rowspan="1" colspan="1">17.6</td><td rowspan="1" colspan="1">16.1</td><td rowspan="1" colspan="1">/</td><td rowspan="1" colspan="1"/><td rowspan="1" colspan="1"/><td rowspan="1" colspan="1"/><td rowspan="1" colspan="1"/><td rowspan="1" colspan="1"/><td rowspan="1" colspan="1"/><td rowspan="1" colspan="1"/><td rowspan="1" colspan="1"/></tr><tr><td rowspan="1" colspan="1">9</td><td rowspan="1" colspan="1">
                    <italic><tp:taxon-name><tp:taxon-name-part taxon-name-part-type="genus" reg="Elaphe">E.</tp:taxon-name-part> <tp:taxon-name-part taxon-name-part-type="species" reg="hodgsonii">hodgsonii</tp:taxon-name-part></tp:taxon-name></italic>
                  </td><td rowspan="1" colspan="1">16.7</td><td rowspan="1" colspan="1">15.5</td><td rowspan="1" colspan="1">17.1</td><td rowspan="1" colspan="1">14.5</td><td rowspan="1" colspan="1">17.7</td><td rowspan="1" colspan="1">15.0</td><td rowspan="1" colspan="1">14.1</td><td rowspan="1" colspan="1">19.6</td><td rowspan="1" colspan="1">/</td><td rowspan="1" colspan="1"/><td rowspan="1" colspan="1"/><td rowspan="1" colspan="1"/><td rowspan="1" colspan="1"/><td rowspan="1" colspan="1"/><td rowspan="1" colspan="1"/><td rowspan="1" colspan="1"/></tr><tr><td rowspan="1" colspan="1">10</td><td rowspan="1" colspan="1">
                    <italic><tp:taxon-name><tp:taxon-name-part taxon-name-part-type="genus" reg="Elaphe">E.</tp:taxon-name-part> <tp:taxon-name-part taxon-name-part-type="species" reg="moellendorffi">moellendorffi</tp:taxon-name-part></tp:taxon-name></italic>
                  </td><td rowspan="1" colspan="1">21.7</td><td rowspan="1" colspan="1">18.5</td><td rowspan="1" colspan="1">21.8</td><td rowspan="1" colspan="1">16.3</td><td rowspan="1" colspan="1">16.4</td><td rowspan="1" colspan="1">17.6</td><td rowspan="1" colspan="1">18.6</td><td rowspan="1" colspan="1">20.7</td><td rowspan="1" colspan="1">14.8</td><td rowspan="1" colspan="1">/</td><td rowspan="1" colspan="1"/><td rowspan="1" colspan="1"/><td rowspan="1" colspan="1"/><td rowspan="1" colspan="1"/><td rowspan="1" colspan="1"/><td rowspan="1" colspan="1"/></tr><tr><td rowspan="1" colspan="1">11</td><td rowspan="1" colspan="1">
                    <italic><tp:taxon-name><tp:taxon-name-part taxon-name-part-type="genus" reg="Elaphe">E.</tp:taxon-name-part> <tp:taxon-name-part taxon-name-part-type="species" reg="quadrivirgata">quadrivirgata</tp:taxon-name-part></tp:taxon-name></italic>
                  </td><td rowspan="1" colspan="1">19.7</td><td rowspan="1" colspan="1">13.1</td><td rowspan="1" colspan="1">15.4</td><td rowspan="1" colspan="1">16.9</td><td rowspan="1" colspan="1">12.6</td><td rowspan="1" colspan="1">13.3</td><td rowspan="1" colspan="1">13.8</td><td rowspan="1" colspan="1">15.5</td><td rowspan="1" colspan="1">15.8</td><td rowspan="1" colspan="1">18.9</td><td rowspan="1" colspan="1">0.9</td><td rowspan="1" colspan="1"/><td rowspan="1" colspan="1"/><td rowspan="1" colspan="1"/><td rowspan="1" colspan="1"/><td rowspan="1" colspan="1"/></tr><tr><td rowspan="1" colspan="1">12</td><td rowspan="1" colspan="1">
                    <italic><tp:taxon-name><tp:taxon-name-part taxon-name-part-type="genus" reg="Elaphe">E.</tp:taxon-name-part> <tp:taxon-name-part taxon-name-part-type="species" reg="quatuorlineata">quatuorlineata</tp:taxon-name-part></tp:taxon-name></italic>
                  </td><td rowspan="1" colspan="1">16.7</td><td rowspan="1" colspan="1">13.0</td><td rowspan="1" colspan="1">16.5</td><td rowspan="1" colspan="1">14.5</td><td rowspan="1" colspan="1">13.7</td><td rowspan="1" colspan="1">11.0</td><td rowspan="1" colspan="1">13.7</td><td rowspan="1" colspan="1">15.5</td><td rowspan="1" colspan="1">17.4</td><td rowspan="1" colspan="1">17.1</td><td rowspan="1" colspan="1">11.7</td><td rowspan="1" colspan="1">0.0</td><td rowspan="1" colspan="1"/><td rowspan="1" colspan="1"/><td rowspan="1" colspan="1"/><td rowspan="1" colspan="1"/></tr><tr><td rowspan="1" colspan="1">13</td><td rowspan="1" colspan="1">
                    <italic><tp:taxon-name><tp:taxon-name-part taxon-name-part-type="genus" reg="Elaphe">E.</tp:taxon-name-part> <tp:taxon-name-part taxon-name-part-type="species" reg="sauromates">sauromates</tp:taxon-name-part></tp:taxon-name></italic>
                  </td><td rowspan="1" colspan="1">20.0</td><td rowspan="1" colspan="1">15.3</td><td rowspan="1" colspan="1">18.6</td><td rowspan="1" colspan="1">14.3</td><td rowspan="1" colspan="1">16.0</td><td rowspan="1" colspan="1">15.5</td><td rowspan="1" colspan="1">15.4</td><td rowspan="1" colspan="1">20.8</td><td rowspan="1" colspan="1">17.2</td><td rowspan="1" colspan="1">17.5</td><td rowspan="1" colspan="1">15.6</td><td rowspan="1" colspan="1">6.8</td><td rowspan="1" colspan="1">/</td><td rowspan="1" colspan="1"/><td rowspan="1" colspan="1"/><td rowspan="1" colspan="1"/></tr><tr><td rowspan="1" colspan="1">14</td><td rowspan="1" colspan="1">
                    <italic><tp:taxon-name><tp:taxon-name-part taxon-name-part-type="genus" reg="Elaphe">E.</tp:taxon-name-part> <tp:taxon-name-part taxon-name-part-type="species" reg="schrenckii">schrenckii</tp:taxon-name-part></tp:taxon-name></italic>
                  </td><td rowspan="1" colspan="1">17.7</td><td rowspan="1" colspan="1">0.4</td><td rowspan="1" colspan="1">17.6</td><td rowspan="1" colspan="1">17.2</td><td rowspan="1" colspan="1">14.7</td><td rowspan="1" colspan="1">11.6</td><td rowspan="1" colspan="1">15.2</td><td rowspan="1" colspan="1">18.3</td><td rowspan="1" colspan="1">16.1</td><td rowspan="1" colspan="1">19.1</td><td rowspan="1" colspan="1">12.5</td><td rowspan="1" colspan="1">13.5</td><td rowspan="1" colspan="1">15.9</td><td rowspan="1" colspan="1">/</td><td rowspan="1" colspan="1"/><td rowspan="1" colspan="1"/></tr><tr><td rowspan="1" colspan="1">15</td><td rowspan="1" colspan="1">
                    <italic><tp:taxon-name><tp:taxon-name-part taxon-name-part-type="genus" reg="Elaphe">E.</tp:taxon-name-part> <tp:taxon-name-part taxon-name-part-type="species" reg="taeniura">taeniura</tp:taxon-name-part></tp:taxon-name></italic>
                  </td><td rowspan="1" colspan="1">16.3</td><td rowspan="1" colspan="1">17.8</td><td rowspan="1" colspan="1">15.4</td><td rowspan="1" colspan="1">12.8</td><td rowspan="1" colspan="1">16.1</td><td rowspan="1" colspan="1">17.1</td><td rowspan="1" colspan="1">15.0</td><td rowspan="1" colspan="1">16.6</td><td rowspan="1" colspan="1">12.9</td><td rowspan="1" colspan="1">15.9</td><td rowspan="1" colspan="1">14.7</td><td rowspan="1" colspan="1">14.0</td><td rowspan="1" colspan="1">15.0</td><td rowspan="1" colspan="1">18.4</td><td rowspan="1" colspan="1">5.4</td><td rowspan="1" colspan="1"/></tr><tr><td rowspan="1" colspan="1">16</td><td rowspan="1" colspan="1">
                    <italic><tp:taxon-name><tp:taxon-name-part taxon-name-part-type="genus" reg="Elaphe">E.</tp:taxon-name-part> <tp:taxon-name-part taxon-name-part-type="species" reg="zoigeensis">zoigeensis</tp:taxon-name-part></tp:taxon-name></italic>
                  </td><td rowspan="1" colspan="1">13.3</td><td rowspan="1" colspan="1">16.3</td><td rowspan="1" colspan="1">16.4</td><td rowspan="1" colspan="1">17.1</td><td rowspan="1" colspan="1">20.4</td><td rowspan="1" colspan="1">16.5</td><td rowspan="1" colspan="1">18.3</td><td rowspan="1" colspan="1">15.4</td><td rowspan="1" colspan="1">12.5</td><td rowspan="1" colspan="1">20.0</td><td rowspan="1" colspan="1">16.6</td><td rowspan="1" colspan="1">14.3</td><td rowspan="1" colspan="1">16.0</td><td rowspan="1" colspan="1">16.9</td><td rowspan="1" colspan="1">15.7</td><td rowspan="1" colspan="1">0.0</td></tr></tbody></table></table-wrap></tp:treatment-sec><tp:treatment-sec sec-type="Coloration in life" id="SECID0EM1BI"><title>Coloration in life.</title><p>Dorsal surface of head yellow, three distinct markings on head and neck; the anterior transverse black stripe, somewhat reddish medially, extends from the posterior margin of rostral and through the each eye to last two supralabials and adjacent small scales; interorbital arcuate cross-band, covering anterior part of frontals, most part of prefrontals, top of supraoculars, bottom half of upper postoculars, intact bottom postoculars, bottom half of upper temporals, most of bottom of temporals, dorsal edge of sixth left supralabials (fifth on the right), dorsal half of seventh supralabials (sixth) and bottom half of posterior-most supralabials, not reaching internasals, connected to largest posterior marking from mediolateral part; largest marking is a distinct black “M”-shaped marking that is reddish medially, covering the posteromedial part of the frontals, posterior part of supraoculars, most of parietals, dorsal margin of upper temporals, posteriorly extended, forming two thick black-edged reddish brown stripes on nape. Lateral surface of head yellow, a few small black spots dispersed on supralabials (2, 4 and 5 on left and 2, 3 and 4 on right) and subpreocular, a distinct scutellate black labial spot on the junction of the 2, 3 and right subpreocular (absent on left). Ventral surface of head consistently light-yellow, a few small black spots dispersed on the mental, infralabials, and anterior chin shields. An irregular spot occurs on the posterior edge of the junction of two anterior chin shields. Mouth lining is pale-heather and tongue is black.</p><p>Ground color of dorsal surface yellow, 49 complete or incomplete, black-edged reddish brown blotches on body and 12 similarly colored spots on tail; dorsal blotches on body approximately three to five scales in length, and eight to eleven scales rows in width; each blotch is usually composed of reddish brown scale with dark-brown edges. Two rows of smaller, black-edged reddish brown blotches on both side of the larger mid-body blotches, alternating with the mid-body blotches, each blotch covers 2–4 dorsal scales and separated from ventral scales by two rows of the dorsolateral scales. Ground color of ventral surface is yellow, mottled with irregular black blotches, a few irregular small red spots scattered midventrally.</p></tp:treatment-sec><tp:treatment-sec sec-type="Intraspecific variation" id="SECID0ES1BI"><title>Intraspecific variation.</title><p>Measurements, body proportions and scale and pattern counts of the two specimens are listed in Table <xref ref-type="table" rid="T5">5</xref>. The third and fourth supralabials are merged on right in holotype, which leads to the different supralabial counts. Regardless of the slight variation in scalation among the type series of <italic><tp:taxon-name><tp:taxon-name-part taxon-name-part-type="genus" reg="Elaphe">E.</tp:taxon-name-part> <tp:taxon-name-part taxon-name-part-type="species" reg="xiphodonta">xiphodonta</tp:taxon-name-part></tp:taxon-name></italic> sp. nov., the color pattern varies considerably between the juvenile and the adult: In adult one (<abbrev xmlns:xlink="http://www.w3.org/1999/xlink" content-type="institution" xlink:title="Sun Yat-sen University" id="ABBRID0EH2BI" xlink:type="simple">SYS</abbrev> r002534, holotype), the color of the rostral, top and side of head, and chin, as well as dorsal and ventral sections of body are consistently light-yellow, whereas in the juvenile (<abbrev xmlns:xlink="http://www.w3.org/1999/xlink" content-type="institution" xlink:title="Institute of Vertebrate Paleontology and Paleoanthropology" id="ABBRID0EM2BI" xlink:type="simple">IVPP</abbrev> OV 2721), the color of head and dorsal body is greyish to olive-green; the ventral scales and subcaudal scales are oyster white, with irregular greyish black spots. The juvenile has a similar dorsal pattern as the adult.</p><table-wrap id="T5" position="float" orientation="portrait"><label>Table 5.</label><caption><p>Measurements and scale counts and body proportions of <italic><tp:taxon-name><tp:taxon-name-part taxon-name-part-type="genus" reg="Elaphe">Elaphe</tp:taxon-name-part> <tp:taxon-name-part taxon-name-part-type="species" reg="xiphodonta">xiphodonta</tp:taxon-name-part></tp:taxon-name></italic> sp. nov.</p></caption><table id="TID0E6SDI" rules="all"><tbody><tr><th rowspan="1" colspan="1">Voucher</th><th rowspan="1" colspan="1"><abbrev xmlns:xlink="http://www.w3.org/1999/xlink" content-type="institution" xlink:title="Sun Yat-sen University" id="ABBRID0ER3BI" xlink:type="simple">SYS</abbrev> r002534</th><th rowspan="1" colspan="1"><abbrev xmlns:xlink="http://www.w3.org/1999/xlink" content-type="institution" xlink:title="Institute of Vertebrate Paleontology and Paleoanthropology" id="ABBRID0E13BI" xlink:type="simple">IVPP</abbrev> OV 2721</th></tr><tr><td rowspan="1" colspan="1">
                    <bold>Sex</bold>
                  </td><td rowspan="1" colspan="1">female</td><td rowspan="1" colspan="1">female</td></tr><tr><td rowspan="1" colspan="1">
                    <bold><abbrev xmlns:xlink="http://www.w3.org/1999/xlink" xlink:title="snout-vent length" id="ABBRID0ES4BI" xlink:type="simple">SVL</abbrev></bold>
                  </td><td rowspan="1" colspan="1">785.2</td><td rowspan="1" colspan="1">307.5</td></tr><tr><td rowspan="1" colspan="1">
                    <bold><abbrev xmlns:xlink="http://www.w3.org/1999/xlink" xlink:title="snout-vent length" id="ABBRID0EC5BI" xlink:type="simple">TaL</abbrev></bold>
                  </td><td rowspan="1" colspan="1">182.3</td><td rowspan="1" colspan="1">62.5</td></tr><tr><td rowspan="1" colspan="1">
                    <bold>TL</bold>
                  </td><td rowspan="1" colspan="1">967.5</td><td rowspan="1" colspan="1">370.1</td></tr><tr><td rowspan="1" colspan="1">
                    <bold><abbrev xmlns:xlink="http://www.w3.org/1999/xlink" xlink:title="snout-vent length" id="ABBRID0E65BI" xlink:type="simple">TaL</abbrev>/TL</bold>
                  </td><td rowspan="1" colspan="1">0.19</td><td rowspan="1" colspan="1">0.17</td></tr><tr><td rowspan="1" colspan="1">
                    <bold><abbrev xmlns:xlink="http://www.w3.org/1999/xlink" xlink:title="head length" id="ABBRID0EQ6BI" xlink:type="simple">HL</abbrev></bold>
                  </td><td rowspan="1" colspan="1">26.5</td><td rowspan="1" colspan="1">17.64</td></tr><tr><td rowspan="1" colspan="1">
                    <bold><abbrev xmlns:xlink="http://www.w3.org/1999/xlink" xlink:title="maximum head width" id="ABBRID0EAACI" xlink:type="simple">HW</abbrev></bold>
                  </td><td rowspan="1" colspan="1">18.1</td><td rowspan="1" colspan="1">11.14</td></tr><tr><td rowspan="1" colspan="1">
                    <bold><abbrev xmlns:xlink="http://www.w3.org/1999/xlink" xlink:title="maximum head width" id="ABBRID0EQACI" xlink:type="simple">HW</abbrev>/<abbrev xmlns:xlink="http://www.w3.org/1999/xlink" xlink:title="head length" id="ABBRID0EUACI" xlink:type="simple">HL</abbrev></bold>
                  </td><td rowspan="1" colspan="1">0.68</td><td rowspan="1" colspan="1">0.63</td></tr><tr><td rowspan="1" colspan="1">
                    <bold><abbrev xmlns:xlink="http://www.w3.org/1999/xlink" xlink:title="eye horizontal diameter" id="ABBRID0EEBCI" xlink:type="simple">ED</abbrev></bold>
                  </td><td rowspan="1" colspan="1">3.2</td><td rowspan="1" colspan="1">2.8</td></tr><tr><td rowspan="1" colspan="1">
                    <bold><abbrev xmlns:xlink="http://www.w3.org/1999/xlink" xlink:title="maximum rostral width" id="ABBRID0EUBCI" xlink:type="simple">RW</abbrev></bold>
                  </td><td rowspan="1" colspan="1">7.1</td><td rowspan="1" colspan="1">3.4</td></tr><tr><td rowspan="1" colspan="1">
                    <bold><abbrev xmlns:xlink="http://www.w3.org/1999/xlink" xlink:title="maximum rostral height" id="ABBRID0EECCI" xlink:type="simple">RH</abbrev></bold>
                  </td><td rowspan="1" colspan="1">4.5</td><td rowspan="1" colspan="1">2.0</td></tr><tr><td rowspan="1" colspan="1">
                    <bold><abbrev xmlns:xlink="http://www.w3.org/1999/xlink" xlink:title="maximum rostral width" id="ABBRID0EUCCI" xlink:type="simple">RW</abbrev>/<abbrev xmlns:xlink="http://www.w3.org/1999/xlink" xlink:title="maximum rostral height" id="ABBRID0EYCCI" xlink:type="simple">RH</abbrev></bold>
                  </td><td rowspan="1" colspan="1">1.58</td><td rowspan="1" colspan="1">1.70</td></tr><tr><td rowspan="1" colspan="1">
                    <bold><abbrev xmlns:xlink="http://www.w3.org/1999/xlink" xlink:title="maximum rostral width" id="ABBRID0EIDCI" xlink:type="simple">RW</abbrev>/<abbrev xmlns:xlink="http://www.w3.org/1999/xlink" xlink:title="maximum head width" id="ABBRID0EMDCI" xlink:type="simple">HW</abbrev></bold>
                  </td><td rowspan="1" colspan="1">0.39</td><td rowspan="1" colspan="1">0.31</td></tr><tr><td rowspan="1" colspan="1">
                    <bold><abbrev xmlns:xlink="http://www.w3.org/1999/xlink" xlink:title="dorsal scale rows" id="ABBRID0E3DCI" xlink:type="simple">DSR</abbrev></bold>
                  </td><td rowspan="1" colspan="1">21-21-17</td><td rowspan="1" colspan="1">21-21-17</td></tr><tr><td rowspan="1" colspan="1">
                    <bold><abbrev xmlns:xlink="http://www.w3.org/1999/xlink" xlink:title="supralabials" id="ABBRID0EMECI" xlink:type="simple">SPL</abbrev></bold>
                  </td><td rowspan="1" colspan="1">8/7</td><td rowspan="1" colspan="1">8/8</td></tr><tr><td rowspan="1" colspan="1">
                    <bold><abbrev xmlns:xlink="http://www.w3.org/1999/xlink" xlink:title="infralabials" id="ABBRID0E3ECI" xlink:type="simple">IFL</abbrev></bold>
                  </td><td rowspan="1" colspan="1">10/9</td><td rowspan="1" colspan="1">11/11</td></tr><tr><td rowspan="1" colspan="1">
                    <bold><abbrev xmlns:xlink="http://www.w3.org/1999/xlink" xlink:title="chin shields" id="ABBRID0EMFCI" xlink:type="simple">CS</abbrev></bold>
                  </td><td rowspan="1" colspan="1">4 (2 pairs)</td><td rowspan="1" colspan="1">4 (2 pairs)</td></tr><tr><td rowspan="1" colspan="1">
                    <bold>V</bold>
                  </td><td rowspan="1" colspan="1">204</td><td rowspan="1" colspan="1">202</td></tr><tr><td rowspan="1" colspan="1">
                    <bold><abbrev xmlns:xlink="http://www.w3.org/1999/xlink" xlink:title="subcaudals" id="ABBRID0EJGCI" xlink:type="simple">SC</abbrev></bold>
                  </td><td rowspan="1" colspan="1">67</td><td rowspan="1" colspan="1">67/68</td></tr><tr><td rowspan="1" colspan="1">
                    <bold><abbrev xmlns:xlink="http://www.w3.org/1999/xlink" xlink:title="maxillary teeth" id="ABBRID0EZGCI" xlink:type="simple">MT</abbrev></bold>
                  </td><td rowspan="1" colspan="1">11 (9+2)</td><td rowspan="1" colspan="1">11 (9+2)</td></tr><tr><td rowspan="1" colspan="1">
                    <bold>Dorsal blotches</bold>
                  </td><td rowspan="1" colspan="1">61 (49+12)</td><td rowspan="1" colspan="1">65(46+19)</td></tr></tbody></table></table-wrap></tp:treatment-sec><tp:treatment-sec sec-type="Skull" id="SECID0EQHCI"><title>Skull.</title><p>The osteological description is based on a road-killed juvenile individual (Paratype, <abbrev xmlns:xlink="http://www.w3.org/1999/xlink" content-type="institution" xlink:title="Institute of Vertebrate Paleontology and Paleoanthropology" id="ABBRID0EWHCI" xlink:type="simple">IVPP</abbrev> OV 2721, Figs <xref ref-type="fig" rid="F5">5</xref>, <xref ref-type="fig" rid="F6">6</xref>). The skull is nearly completely preserved except for the slightly crushed parietal, and basioccipital bones.</p><p><bold>Snout (Fig. <xref ref-type="fig" rid="F5">5</xref>).</bold> The premaxilla is short and blunt. The ascending process is laterally expanded and slanted posteriorly as in many borrowers (e.g., <italic><tp:taxon-name><tp:taxon-name-part taxon-name-part-type="genus" reg="Euprepiophis">Euprepiophis</tp:taxon-name-part></tp:taxon-name></italic> and <italic><tp:taxon-name><tp:taxon-name-part taxon-name-part-type="genus" reg="Archelaphe">Archelaphe</tp:taxon-name-part></tp:taxon-name></italic>), rendering it hourglass-shaped in anterior view. The transverse process of premaxilla is flat, triangular-shaped in dorsal view. The posterior end of vomerine process of premaxilla contacts the tip of both vomer and septomaxilla. The posteromedial surface of vomerine process is expanded and oval shaped. The anterior section of the dorsal plate of nasal is tapered while the posterior section is expanded as oval shaped. The dorsal surface is slightly bulged.</p><p><bold>Braincase (Fig. <xref ref-type="fig" rid="F5">5</xref>).</bold> The parietal is blunt and rounded, lacks a lateral crest on each side. The prefrontal is slender, somewhat rectangular. The anterolateral process is blunt. The anterior margin of frontal presents as trapezium-shaped. The lateral margin slightly concave. The postorbital is crescent-shaped, the anterodorsal process does not contact the frontal. The ventral process of postorbital is tapered, not furcated. The supraoccipital is rectangular and compressed, bearing a trifurcated dorsal ridge. The basisphenoid is wide and flat, with no conspicuous ridges on the ventral surface. The rostrum of parasphenoid is not divided. The angular surface between the basisphenoid and basioccipital is smooth. The columella is stubby, the shaft of columella quite short, approximately 1.2 times as length as the diameter of foot plate. The foramina for maxillary branch of trigeminal (f5b) and mandibular branch of trigeminal (f5c) nerves are oval shaped, not reaching the margin of prootic. The f5b is approximately 1/2 the width of f5c.</p></tp:treatment-sec><tp:treatment-sec sec-type="Palatomaxillary arch" id="SECID0EDJCI"><title>Palatomaxillary arch</title><p><bold>(Fig. <xref ref-type="fig" rid="F6">6</xref>)</bold> The maxilla is slender. The maxillary nutrient foramen is transversely elongate, oval shaped and opens on the anterolateral side at the level of the third maxillary tooth and perforates the maxilla laterally. The anterior portion of maxilla curves slightly inward. The palatine process of maxilla is elongate while the ectopterygoid process is short and bunt.</p><p>The maxilla has 11 teeth on each side, with one or two rows of replacement teeth on the lingual side. In contrast to other species of <italic><tp:taxon-name><tp:taxon-name-part taxon-name-part-type="genus" reg="Elape">Elape</tp:taxon-name-part></tp:taxon-name></italic>, the maxillary dentition of the new species is conspicuously differentiated. The anterior five <abbrev xmlns:xlink="http://www.w3.org/1999/xlink" xlink:title="maxillary teeth" id="ABBRID0EZJCI" xlink:type="simple">MT</abbrev> have inconspicuous posterolateral ridges, while the posterior six teeth have a sharply edged ridge on their posterior margin (which could be also described as: the posterolateral ridge gradually moved posteriorly by the <abbrev xmlns:xlink="http://www.w3.org/1999/xlink" xlink:title="maxillary teeth" id="ABBRID0E4JCI" xlink:type="simple">MT</abbrev> row, forming a sharp cutting edge on the posterior <abbrev xmlns:xlink="http://www.w3.org/1999/xlink" xlink:title="maxillary teeth" id="ABBRID0EBKCI" xlink:type="simple">MT</abbrev>), forming blade-like teeth. The <abbrev xmlns:xlink="http://www.w3.org/1999/xlink" xlink:title="maxillary teeth" id="ABBRID0EFKCI" xlink:type="simple">MT</abbrev> increase in size posteriorly, the posterior-most two being the largest, not separated from the anterior teeth by a diastema. The cutting edges of the posterior four <abbrev xmlns:xlink="http://www.w3.org/1999/xlink" xlink:title="maxillary teeth" id="ABBRID0EJKCI" xlink:type="simple">MT</abbrev> slightly posteriorly convex, rendering them kukri shaped.</p><p>The palatine bears nine teeth, with one row of replacement teeth on the labial side. The choanal process of palatine (<abbrev xmlns:xlink="http://www.w3.org/1999/xlink" xlink:title="choanal process of palatine" id="ABBRID0EPKCI" xlink:type="simple">chp</abbrev>) forms a right triangular in dorsal view. The anterolateral margin of the maxillary process forms an approximate 30° angle with the medial line. The posterior margin of maxillary process is perpendicular to the medial line and collinear with the anterior margin of the choanal process. The pterygoid is slender and lanceolate in shape, 1.8 times the length of palatine, bearing 12 solid teeth (with one row of replacement teeth on the labial side). The ectopterygoid process and the medial transverse process of pterygoid are very small and difficult to see. The ectopterygoid is horizontally expanded, and outwardly curved in dorsal view. The labial furcula of ectopterygoid is oval, and distinct from the lingual process. The medial furcula (medial process) is elongate and spiculate, slightly curved ventrally.</p></tp:treatment-sec><tp:treatment-sec sec-type="Suspensorium and mandible" id="SECID0ETKCI"><title>Suspensorium and mandible</title><p><bold>(Figs <xref ref-type="fig" rid="F5">5</xref>, <xref ref-type="fig" rid="F6">6</xref>)</bold> The mandible is slender and moderately curved. The supratemporal is flat and slender, fusiform, and the anteroventral margin is slightly angulated upward. The quadrate is triangulated in lateral view, and approximately the same length as supratemporal. The supratemporal angular surface of the quadrate is expanded, elongated and oval shaped. The prearticular crest (<abbrev xmlns:xlink="http://www.w3.org/1999/xlink" xlink:title="prearticular crest" id="ABBRID0EELCI" xlink:type="simple">pcr</abbrev>) of the compound bone is prominent while the surangular crest (<abbrev xmlns:xlink="http://www.w3.org/1999/xlink" xlink:title="surangular crest" id="ABBRID0EILCI" xlink:type="simple">sac</abbrev>) is absent. The angular is slender and triangular. The splenial is triangular, coracoid shaped and shorter than angular. The dental bone bears 13 teeth, decreasing in size at the fifth tooth, with one or two rows of replacement teeth on the lingual side. The posterior tip of dorsal process of dentary extends farther posteriorly than the ventral process. The largest dentary nutrient foramen is elongated-oval shaped and lies below the seventh tooth.</p></tp:treatment-sec><tp:treatment-sec sec-type="Dentition" id="SECID0EMLCI"><title>Dentition</title><p><bold>(<abbrev xmlns:xlink="http://www.w3.org/1999/xlink" content-type="institution" xlink:title="Institute of Vertebrate Paleontology and Paleoanthropology" id="ABBRID0EULCI" xlink:type="simple">IVPP</abbrev> OV 2721, paratype)</bold> Maxilla: 11/11 (9+2); pterygoid: 12/12; palatine: 9/9; dentary: 13/13. Dentitional comparisons within the genus <italic><tp:taxon-name><tp:taxon-name-part taxon-name-part-type="genus" reg="Elaphe">Elaphe</tp:taxon-name-part></tp:taxon-name></italic> and some related colubrid groups are listed in Table <xref ref-type="table" rid="T6">6</xref>.</p><table-wrap id="T6" position="float" orientation="portrait"><label>Table 6.</label><caption><p>Dentition comparison of the <italic><tp:taxon-name><tp:taxon-name-part taxon-name-part-type="genus" reg="Elaphe">Elaphe</tp:taxon-name-part></tp:taxon-name></italic> species and related colubrid species.</p></caption><table id="TID0ELBAK" rules="all"><tbody><tr><th rowspan="1" colspan="1">Taxon (<italic>n</italic>)</th><th rowspan="1" colspan="1">Maxillary</th><th rowspan="1" colspan="1">Blade teeth</th><th rowspan="1" colspan="1">Palatine</th><th rowspan="1" colspan="1">Pterygoid</th><th rowspan="1" colspan="1">Dentary</th><th rowspan="1" colspan="1">Reference</th></tr><tr><td rowspan="1" colspan="7">
                    <bold><italic><tp:taxon-name>
                          <tp:taxon-name-part taxon-name-part-type="genus" reg="Elaphe">Elaphe</tp:taxon-name-part>
                        </tp:taxon-name></italic></bold>
                  </td></tr><tr><td rowspan="1" colspan="1"><italic><tp:taxon-name><tp:taxon-name-part taxon-name-part-type="genus" reg="Elaphe">E.</tp:taxon-name-part> <tp:taxon-name-part taxon-name-part-type="species" reg="xiphodonta">xiphodonta</tp:taxon-name-part></tp:taxon-name></italic> sp. nov. (1)</td><td rowspan="1" colspan="1">11/11</td><td rowspan="1" colspan="1">Y</td><td rowspan="1" colspan="1">9/9</td><td rowspan="1" colspan="1">12/12</td><td rowspan="1" colspan="1">13/13</td><td rowspan="1" colspan="1">this study</td></tr><tr><td rowspan="1" colspan="1"><italic><tp:taxon-name><tp:taxon-name-part taxon-name-part-type="genus" reg="Elaphe">E.</tp:taxon-name-part> <tp:taxon-name-part taxon-name-part-type="species" reg="bimaculata">bimaculata</tp:taxon-name-part></tp:taxon-name></italic> (1)</td><td rowspan="1" colspan="1">19/20</td><td rowspan="1" colspan="1">N</td><td rowspan="1" colspan="1">9/10</td><td rowspan="1" colspan="1">15/16</td><td rowspan="1" colspan="1">18/19</td><td rowspan="1" colspan="1">this study</td></tr><tr><td rowspan="1" colspan="1"><italic><tp:taxon-name><tp:taxon-name-part taxon-name-part-type="genus" reg="Elaphe">E.</tp:taxon-name-part> <tp:taxon-name-part taxon-name-part-type="species" reg="carinata">carinata</tp:taxon-name-part></tp:taxon-name></italic> (5)</td><td rowspan="1" colspan="1">17</td><td rowspan="1" colspan="1">N</td><td rowspan="1" colspan="1">9–11</td><td rowspan="1" colspan="1">13–16</td><td rowspan="1" colspan="1">19–21</td><td rowspan="1" colspan="1">this study</td></tr><tr><td rowspan="1" colspan="1"><italic><tp:taxon-name><tp:taxon-name-part taxon-name-part-type="genus" reg="Elaphe">E.</tp:taxon-name-part> <tp:taxon-name-part taxon-name-part-type="species" reg="climacophora">climacophora</tp:taxon-name-part></tp:taxon-name></italic> (2)</td><td rowspan="1" colspan="1">17</td><td rowspan="1" colspan="1">N</td><td rowspan="1" colspan="1">11</td><td rowspan="1" colspan="1">17–20</td><td rowspan="1" colspan="1">23–25</td><td rowspan="1" colspan="1">
                    <xref ref-type="bibr" rid="B18">Helfenberger and Schätti 1998</xref>
                  </td></tr><tr><td rowspan="1" colspan="1"><italic><tp:taxon-name><tp:taxon-name-part taxon-name-part-type="genus" reg="Elaphe">E.</tp:taxon-name-part> <tp:taxon-name-part taxon-name-part-type="species" reg="dione">dione</tp:taxon-name-part></tp:taxon-name></italic> (2)</td><td rowspan="1" colspan="1">16–20</td><td rowspan="1" colspan="1">N</td><td rowspan="1" colspan="1">7–9</td><td rowspan="1" colspan="1">12–13</td><td rowspan="1" colspan="1">18–23</td><td rowspan="1" colspan="1">this study</td></tr><tr><td rowspan="1" colspan="1"><italic><tp:taxon-name><tp:taxon-name-part taxon-name-part-type="genus" reg="Elaphe">E.</tp:taxon-name-part> <tp:taxon-name-part taxon-name-part-type="species" reg="davidi">davidi</tp:taxon-name-part></tp:taxon-name></italic> (3)</td><td rowspan="1" colspan="1">16–17</td><td rowspan="1" colspan="1">N</td><td rowspan="1" colspan="1">9–12</td><td rowspan="1" colspan="1">12–16</td><td rowspan="1" colspan="1">16–19</td><td rowspan="1" colspan="1">
                    <xref ref-type="bibr" rid="B18">Helfenberger and Schätti 1998</xref>
                  </td></tr><tr><td rowspan="1" colspan="1"><italic><tp:taxon-name><tp:taxon-name-part taxon-name-part-type="genus" reg="Elaphe">E.</tp:taxon-name-part> <tp:taxon-name-part taxon-name-part-type="species" reg="moellendorffi">moellendorffi</tp:taxon-name-part></tp:taxon-name></italic> (2)</td><td rowspan="1" colspan="1">22–23</td><td rowspan="1" colspan="1">N</td><td rowspan="1" colspan="1">11</td><td rowspan="1" colspan="1">19–22</td><td rowspan="1" colspan="1">27–29</td><td rowspan="1" colspan="1">this study</td></tr><tr><td rowspan="1" colspan="1"><italic><tp:taxon-name><tp:taxon-name-part taxon-name-part-type="genus" reg="Elaphe">E.</tp:taxon-name-part> <tp:taxon-name-part taxon-name-part-type="species" reg="schrenskii">schrenskii</tp:taxon-name-part></tp:taxon-name></italic> (2)</td><td rowspan="1" colspan="1">16–17</td><td rowspan="1" colspan="1">N</td><td rowspan="1" colspan="1">10–11</td><td rowspan="1" colspan="1">12–13</td><td rowspan="1" colspan="1">19–21</td><td rowspan="1" colspan="1">this study</td></tr><tr><td rowspan="1" colspan="1"><italic><tp:taxon-name><tp:taxon-name-part taxon-name-part-type="genus" reg="Elaphe">E.</tp:taxon-name-part> <tp:taxon-name-part taxon-name-part-type="species" reg="taeniura">taeniura</tp:taxon-name-part></tp:taxon-name></italic> (3)</td><td rowspan="1" colspan="1">17–23</td><td rowspan="1" colspan="1">N</td><td rowspan="1" colspan="1">10–11</td><td rowspan="1" colspan="1">16–19</td><td rowspan="1" colspan="1">19–23</td><td rowspan="1" colspan="1">this study</td></tr><tr><td rowspan="1" colspan="1"><italic><tp:taxon-name><tp:taxon-name-part taxon-name-part-type="genus" reg="Elaphe">E.</tp:taxon-name-part> <tp:taxon-name-part taxon-name-part-type="species" reg="zoigeensis">zoigeensis</tp:taxon-name-part></tp:taxon-name></italic> (2)</td><td rowspan="1" colspan="1">14–17</td><td rowspan="1" colspan="1">Y</td><td rowspan="1" colspan="1">10–10</td><td rowspan="1" colspan="1">10–13</td><td rowspan="1" colspan="1">16–17</td><td rowspan="1" colspan="1">this study</td></tr><tr><td rowspan="1" colspan="7">
                    <bold><italic><tp:taxon-name>
                          <tp:taxon-name-part taxon-name-part-type="genus" reg="Euprepiophis">Euprepiophis</tp:taxon-name-part>
                        </tp:taxon-name></italic></bold>
                  </td></tr><tr><td rowspan="1" colspan="1"><italic><tp:taxon-name><tp:taxon-name-part taxon-name-part-type="genus" reg="Euprepiophis">Eu.</tp:taxon-name-part> <tp:taxon-name-part taxon-name-part-type="species" reg="mandarinus">mandarinus</tp:taxon-name-part></tp:taxon-name></italic> (2)</td><td rowspan="1" colspan="1">16–19</td><td rowspan="1" colspan="1">Y</td><td rowspan="1" colspan="1">10–11</td><td rowspan="1" colspan="1">19–24</td><td rowspan="1" colspan="1">19–22</td><td rowspan="1" colspan="1">this study</td></tr><tr><td rowspan="1" colspan="1"><italic><tp:taxon-name><tp:taxon-name-part taxon-name-part-type="genus" reg="Euprepiophis">Eu.</tp:taxon-name-part> <tp:taxon-name-part taxon-name-part-type="species" reg="perlaceus">perlaceus</tp:taxon-name-part></tp:taxon-name></italic> (2)</td><td rowspan="1" colspan="1">20–20</td><td rowspan="1" colspan="1">Y</td><td rowspan="1" colspan="1">12–12</td><td rowspan="1" colspan="1">18–21</td><td rowspan="1" colspan="1">21–22</td><td rowspan="1" colspan="1">this study</td></tr><tr><td rowspan="1" colspan="7">
                    <bold><italic><tp:taxon-name>
                          <tp:taxon-name-part taxon-name-part-type="genus" reg="Coelognathus">Coelognathus</tp:taxon-name-part>
                        </tp:taxon-name></italic></bold>
                  </td></tr><tr><td rowspan="1" colspan="1"><italic><tp:taxon-name><tp:taxon-name-part taxon-name-part-type="genus" reg="Coelognathus">C.</tp:taxon-name-part> <tp:taxon-name-part taxon-name-part-type="species" reg="flavolineatus">flavolineatus</tp:taxon-name-part></tp:taxon-name></italic> (1)</td><td rowspan="1" colspan="1">23</td><td rowspan="1" colspan="1">N</td><td rowspan="1" colspan="1">11/13</td><td rowspan="1" colspan="1">25/26</td><td rowspan="1" colspan="1">27/28</td><td rowspan="1" colspan="1">this study</td></tr><tr><td rowspan="1" colspan="1"><italic><tp:taxon-name><tp:taxon-name-part taxon-name-part-type="genus" reg="Coelognathus">C.</tp:taxon-name-part> <tp:taxon-name-part taxon-name-part-type="species" reg="philippinus">philippinus</tp:taxon-name-part></tp:taxon-name></italic> (1)</td><td rowspan="1" colspan="1">25</td><td rowspan="1" colspan="1">N</td><td rowspan="1" colspan="1">12/13</td><td rowspan="1" colspan="1">26/27</td><td rowspan="1" colspan="1">29/28</td><td rowspan="1" colspan="1">this study</td></tr><tr><td rowspan="1" colspan="1"><italic><tp:taxon-name><tp:taxon-name-part taxon-name-part-type="genus" reg="Coelognathus">C.</tp:taxon-name-part> <tp:taxon-name-part taxon-name-part-type="species" reg="radiatus">radiatus</tp:taxon-name-part></tp:taxon-name></italic> (5)</td><td rowspan="1" colspan="1">20–23</td><td rowspan="1" colspan="1">Y</td><td rowspan="1" colspan="1">10–12</td><td rowspan="1" colspan="1">18–24</td><td rowspan="1" colspan="1">23–27</td><td rowspan="1" colspan="1">this study</td></tr><tr><td rowspan="1" colspan="7">
                    <bold><italic><tp:taxon-name>
                          <tp:taxon-name-part taxon-name-part-type="genus" reg="Oligodon">Oligodon</tp:taxon-name-part>
                        </tp:taxon-name></italic></bold>
                  </td></tr><tr><td rowspan="1" colspan="1"><italic><tp:taxon-name><tp:taxon-name-part taxon-name-part-type="genus" reg="Oligodon">Ol.</tp:taxon-name-part> <tp:taxon-name-part taxon-name-part-type="species" reg="ornatus">ornatus</tp:taxon-name-part></tp:taxon-name></italic> (1)</td><td rowspan="1" colspan="1">8/8</td><td rowspan="1" colspan="1">Y</td><td rowspan="1" colspan="1">4/4</td><td rowspan="1" colspan="1">5/5</td><td rowspan="1" colspan="1">13/13</td><td rowspan="1" colspan="1">this study</td></tr><tr><td rowspan="1" colspan="7">
                    <bold><italic><tp:taxon-name>
                          <tp:taxon-name-part taxon-name-part-type="genus" reg="Oocatochus">Oocatochus</tp:taxon-name-part>
                        </tp:taxon-name></italic></bold>
                  </td></tr><tr><td rowspan="1" colspan="1"><italic><tp:taxon-name><tp:taxon-name-part taxon-name-part-type="genus" reg="Oocatochus">Oo.</tp:taxon-name-part> <tp:taxon-name-part taxon-name-part-type="species" reg="rufodorsatus">rufodorsatus</tp:taxon-name-part></tp:taxon-name></italic> (2)</td><td rowspan="1" colspan="1">18–19</td><td rowspan="1" colspan="1">Y</td><td rowspan="1" colspan="1">10–11</td><td rowspan="1" colspan="1">17–18</td><td rowspan="1" colspan="1">21–23</td><td rowspan="1" colspan="1">this study</td></tr><tr><td rowspan="1" colspan="7">
                    <bold><italic><tp:taxon-name>
                          <tp:taxon-name-part taxon-name-part-type="genus" reg="Gonyosoma">Gonyosoma</tp:taxon-name-part>
                        </tp:taxon-name></italic></bold>
                  </td></tr><tr><td rowspan="1" colspan="1"><italic><tp:taxon-name><tp:taxon-name-part taxon-name-part-type="genus" reg="Gonyosoma">G.</tp:taxon-name-part> <tp:taxon-name-part taxon-name-part-type="species" reg="oxycephalum">oxycephalum</tp:taxon-name-part></tp:taxon-name></italic> (1)</td><td rowspan="1" colspan="1">23/23</td><td rowspan="1" colspan="1">N</td><td rowspan="1" colspan="1">10/10</td><td rowspan="1" colspan="1">14/13</td><td rowspan="1" colspan="1">26/26</td><td rowspan="1" colspan="1">this study</td></tr><tr><td rowspan="1" colspan="7">
                    <bold><italic><tp:taxon-name>
                          <tp:taxon-name-part taxon-name-part-type="genus" reg="Ptyas">Ptyas</tp:taxon-name-part>
                        </tp:taxon-name></italic></bold>
                  </td></tr><tr><td rowspan="1" colspan="1"><italic><tp:taxon-name><tp:taxon-name-part taxon-name-part-type="genus" reg="Ptyas">P.</tp:taxon-name-part> <tp:taxon-name-part taxon-name-part-type="species" reg="carinata">carinata</tp:taxon-name-part></tp:taxon-name></italic> (2)</td><td rowspan="1" colspan="1">24–25</td><td rowspan="1" colspan="1">Y</td><td rowspan="1" colspan="1">17–15</td><td rowspan="1" colspan="1">19–20</td><td rowspan="1" colspan="1">22</td><td rowspan="1" colspan="1">this study</td></tr><tr><td rowspan="1" colspan="1"><italic><tp:taxon-name><tp:taxon-name-part taxon-name-part-type="genus" reg="Ptyas">P.</tp:taxon-name-part> <tp:taxon-name-part taxon-name-part-type="species" reg="dhumnades">dhumnades</tp:taxon-name-part></tp:taxon-name></italic> (1)</td><td rowspan="1" colspan="1">26</td><td rowspan="1" colspan="1">Y</td><td rowspan="1" colspan="1">21/20</td><td rowspan="1" colspan="1">23</td><td rowspan="1" colspan="1">26</td><td rowspan="1" colspan="1">this study</td></tr><tr><td rowspan="1" colspan="7">
                    <bold><italic><tp:taxon-name>
                          <tp:taxon-name-part taxon-name-part-type="genus" reg="Dasypeltis">Dasypeltis</tp:taxon-name-part>
                        </tp:taxon-name></italic></bold>
                  </td></tr><tr><td rowspan="1" colspan="1"><italic><tp:taxon-name><tp:taxon-name-part taxon-name-part-type="genus" reg="Dasypeltis">D.</tp:taxon-name-part> <tp:taxon-name-part taxon-name-part-type="species" reg="scabra">scabra</tp:taxon-name-part></tp:taxon-name></italic> (2)</td><td rowspan="1" colspan="1">7–6</td><td rowspan="1" colspan="1">N</td><td rowspan="1" colspan="1">8–9</td><td rowspan="1" colspan="1">0</td><td rowspan="1" colspan="1">3–3</td><td rowspan="1" colspan="1">
                    <xref ref-type="bibr" rid="B18">Helfenberger and Schätti 1998</xref>
                  </td></tr><tr><td rowspan="1" colspan="7">
                    <bold><italic><tp:taxon-name>
                          <tp:taxon-name-part taxon-name-part-type="genus" reg="Thermophis">Thermophis</tp:taxon-name-part>
                        </tp:taxon-name></italic></bold>
                  </td></tr><tr><td rowspan="1" colspan="1"><italic><tp:taxon-name><tp:taxon-name-part taxon-name-part-type="genus" reg="Thermophis">T.</tp:taxon-name-part> <tp:taxon-name-part taxon-name-part-type="species" reg="zhaoermii">zhaoermii</tp:taxon-name-part></tp:taxon-name></italic> (2)</td><td rowspan="1" colspan="1">19–21</td><td rowspan="1" colspan="1">Y</td><td rowspan="1" colspan="1">12–16</td><td rowspan="1" colspan="1">18–23</td><td rowspan="1" colspan="1">21/24</td><td rowspan="1" colspan="1">this study</td></tr></tbody></table><table-wrap-foot><fn><p>Abbreviations: <italic>n.</italic> number of referenced specimens (if <italic>N</italic> = 1, the dentition count are listed as: left/right; <italic>N</italic> &gt; 1: minimum – maximum).</p></fn></table-wrap-foot></table-wrap></tp:treatment-sec><tp:treatment-sec sec-type="comparisons" id="SECID0E5JDI"><title>Comparisons.</title><p>Detailed comparisons among <italic><tp:taxon-name><tp:taxon-name-part taxon-name-part-type="genus" reg="Elaphe">Elaphe</tp:taxon-name-part></tp:taxon-name></italic> species are given in Table <xref ref-type="table" rid="T7">7</xref> and Fig. <xref ref-type="fig" rid="F7">7</xref>.</p><fig id="F7" position="float" orientation="portrait"><object-id xmlns:xlink="http://www.w3.org/1999/xlink" content-type="doi" xlink:type="simple">10.3897/zookeys.1048.65650.figure7</object-id><object-id xmlns:xlink="http://www.w3.org/1999/xlink" content-type="arpha" xlink:type="simple">8C6C32F6-BD3C-537E-B3D6-71384957EEF0</object-id><label>Figure 7.</label><caption><p>Comparisons of general morphological characteristics with its congeners in China <bold>A</bold><italic><tp:taxon-name><tp:taxon-name-part taxon-name-part-type="genus" reg="Elaphe">Elaphe</tp:taxon-name-part> <tp:taxon-name-part taxon-name-part-type="species" reg="xiphodonta">xiphodonta</tp:taxon-name-part></tp:taxon-name></italic> sp. nov. (<abbrev xmlns:xlink="http://www.w3.org/1999/xlink" content-type="institution" xlink:title="Sun Yat-sen University" id="ABBRID0EILDI" xlink:type="simple">SYS</abbrev> r002534, holotype), Ningshaan, Shaanxi, by Shuo Qi <bold>B</bold><italic><tp:taxon-name><tp:taxon-name-part taxon-name-part-type="genus" reg="Elaphe">E.</tp:taxon-name-part> <tp:taxon-name-part taxon-name-part-type="species" reg="anomala">anomala</tp:taxon-name-part></tp:taxon-name></italic>, Benxi, Liaoning, by Shuo Qi <bold>C</bold><italic><tp:taxon-name><tp:taxon-name-part taxon-name-part-type="genus" reg="Elaphe">E.</tp:taxon-name-part> <tp:taxon-name-part taxon-name-part-type="species" reg="bimaculata">bimaculata</tp:taxon-name-part></tp:taxon-name></italic>, Hong’an, Hubei, by Chong-Jian Zhou <bold>D</bold><italic><tp:taxon-name><tp:taxon-name-part taxon-name-part-type="genus" reg="Elaphe">E.</tp:taxon-name-part> <tp:taxon-name-part taxon-name-part-type="species" reg="cantoris">cantoris</tp:taxon-name-part></tp:taxon-name></italic>, Bomê, Tibet, by Jing-Song Shi <bold>E</bold><italic><tp:taxon-name><tp:taxon-name-part taxon-name-part-type="genus" reg="Elaphe">E.</tp:taxon-name-part> <tp:taxon-name-part taxon-name-part-type="species" reg="carinata">carinata</tp:taxon-name-part></tp:taxon-name></italic>, Mentougou, Beijing, by Jing-Song Shi <bold>F</bold><italic><tp:taxon-name><tp:taxon-name-part taxon-name-part-type="genus" reg="Elaphe">E.</tp:taxon-name-part> <tp:taxon-name-part taxon-name-part-type="species" reg="davidi">davidi</tp:taxon-name-part></tp:taxon-name></italic>, Benxi, Liaoning, by Jing-Song Shi <bold>G</bold><italic><tp:taxon-name><tp:taxon-name-part taxon-name-part-type="genus" reg="Elaphe">E.</tp:taxon-name-part> <tp:taxon-name-part taxon-name-part-type="species" reg="dione">dione</tp:taxon-name-part></tp:taxon-name></italic>, Yongdeng, Gansu, by Shuo Qi <bold>H</bold><italic><tp:taxon-name><tp:taxon-name-part taxon-name-part-type="genus" reg="Elaphe">E.</tp:taxon-name-part> <tp:taxon-name-part taxon-name-part-type="species" reg="hodgsonii">hodgsonii</tp:taxon-name-part></tp:taxon-name></italic>, Gyirong, Tibet, by Shuo Qi <bold>I</bold><italic><tp:taxon-name><tp:taxon-name-part taxon-name-part-type="genus" reg="Elaphe">E.</tp:taxon-name-part> <tp:taxon-name-part taxon-name-part-type="species" reg="moellendorffi">moellendorffi</tp:taxon-name-part></tp:taxon-name></italic>, Chongzuo, Guangxi, by Jia-Jun Zhou <bold>J</bold><italic><tp:taxon-name><tp:taxon-name-part taxon-name-part-type="genus" reg="Elaphe">E.</tp:taxon-name-part> <tp:taxon-name-part taxon-name-part-type="species" reg="schrenckii">schrenckii</tp:taxon-name-part></tp:taxon-name></italic>, Baishan, Jilin, by Shuo Qi <bold>K</bold><italic><tp:taxon-name><tp:taxon-name-part taxon-name-part-type="genus" reg="Elaphe">E.</tp:taxon-name-part> <tp:taxon-name-part taxon-name-part-type="species" reg="taeniura">taeniura</tp:taxon-name-part></tp:taxon-name></italic> from Hangzhou, Zhejiang, by Wei-Liang Xie <bold>L</bold><italic><tp:taxon-name><tp:taxon-name-part taxon-name-part-type="genus" reg="Elaphe">E.</tp:taxon-name-part> <tp:taxon-name-part taxon-name-part-type="species" reg="zoigeensis">zoigeensis</tp:taxon-name-part></tp:taxon-name></italic>, Jiuzhaigou, Sichuan, by Jin-Wang.</p></caption><graphic xmlns:xlink="http://www.w3.org/1999/xlink" xlink:href="zookeys-1048-023-g007.jpg" position="float" orientation="portrait" xlink:type="simple" id="oo_563373.jpg"><uri content-type="original_file" xlink:type="simple">https://binary.pensoft.net/fig/563373</uri></graphic></fig><p><italic><tp:taxon-name><tp:taxon-name-part taxon-name-part-type="genus" reg="Elaphe">Elaphe</tp:taxon-name-part> <tp:taxon-name-part taxon-name-part-type="species" reg="xiphodonta">xiphodonta</tp:taxon-name-part></tp:taxon-name></italic> sp. nov. is distinct from all of its congeners by having fewer <abbrev xmlns:xlink="http://www.w3.org/1999/xlink" xlink:title="maxillary teeth" id="ABBRID0EOQDI" xlink:type="simple">MT</abbrev>, enlarged posterior <abbrev xmlns:xlink="http://www.w3.org/1999/xlink" xlink:title="maxillary teeth" id="ABBRID0ESQDI" xlink:type="simple">MT</abbrev>, cutting edges on both <abbrev xmlns:xlink="http://www.w3.org/1999/xlink" xlink:title="maxillary teeth" id="ABBRID0EWQDI" xlink:type="simple">MT</abbrev> and DT, and three rows of large, black-bordered reddish brown dorsal blotches.</p><p>Additionally, <italic><tp:taxon-name><tp:taxon-name-part taxon-name-part-type="genus" reg="Elaphe">Elaphe</tp:taxon-name-part> <tp:taxon-name-part taxon-name-part-type="species" reg="xiphodonta">xiphodonta</tp:taxon-name-part></tp:taxon-name></italic> sp. nov. can be distinguished from <italic><tp:taxon-name><tp:taxon-name-part taxon-name-part-type="genus" reg="Elaphe">E.</tp:taxon-name-part> <tp:taxon-name-part taxon-name-part-type="species" reg="cantoris">cantoris</tp:taxon-name-part></tp:taxon-name></italic>, <italic><tp:taxon-name><tp:taxon-name-part taxon-name-part-type="genus" reg="Elaphe">E.</tp:taxon-name-part> <tp:taxon-name-part taxon-name-part-type="species" reg="climacophora">climacophora</tp:taxon-name-part></tp:taxon-name></italic> (Boie, 1826), <italic><tp:taxon-name><tp:taxon-name-part taxon-name-part-type="genus" reg="Elaphe">E.</tp:taxon-name-part> <tp:taxon-name-part taxon-name-part-type="species" reg="hodgsoni">hodgsoni</tp:taxon-name-part></tp:taxon-name></italic>, <italic><tp:taxon-name><tp:taxon-name-part taxon-name-part-type="genus" reg="Elaphe">E.</tp:taxon-name-part> <tp:taxon-name-part taxon-name-part-type="species" reg="moellendorffi">moellendorffi</tp:taxon-name-part></tp:taxon-name></italic>, and <italic><tp:taxon-name><tp:taxon-name-part taxon-name-part-type="genus" reg="Elaphe">E.</tp:taxon-name-part> <tp:taxon-name-part taxon-name-part-type="species" reg="taeniura">taeniura</tp:taxon-name-part></tp:taxon-name></italic> by having fewer ventral scales (202–204 vs. 226–239 in <italic><tp:taxon-name><tp:taxon-name-part taxon-name-part-type="genus" reg="Elaphe">E.</tp:taxon-name-part> <tp:taxon-name-part taxon-name-part-type="species" reg="cantoris">cantoris</tp:taxon-name-part></tp:taxon-name></italic>, 222–236 in <italic><tp:taxon-name><tp:taxon-name-part taxon-name-part-type="genus" reg="Elaphe">E.</tp:taxon-name-part> <tp:taxon-name-part taxon-name-part-type="species" reg="climacophora">climacophora</tp:taxon-name-part></tp:taxon-name></italic>, 228–247 in <italic><tp:taxon-name><tp:taxon-name-part taxon-name-part-type="genus" reg="Elaphe">E.</tp:taxon-name-part> <tp:taxon-name-part taxon-name-part-type="species" reg="hodgsoni">hodgsoni</tp:taxon-name-part></tp:taxon-name></italic>, 270–278 in <italic><tp:taxon-name><tp:taxon-name-part taxon-name-part-type="genus" reg="Elaphe">E.</tp:taxon-name-part> <tp:taxon-name-part taxon-name-part-type="species" reg="moellendorffi">moellendorffi</tp:taxon-name-part></tp:taxon-name></italic>, and 223–261 in <italic><tp:taxon-name><tp:taxon-name-part taxon-name-part-type="genus" reg="Elaphe">E.</tp:taxon-name-part> <tp:taxon-name-part taxon-name-part-type="species" reg="taeniura">taeniura</tp:taxon-name-part></tp:taxon-name></italic>), fewer subcaudals (67–68 vs. 78–87 in <italic><tp:taxon-name><tp:taxon-name-part taxon-name-part-type="genus" reg="Elaphe">E.</tp:taxon-name-part> <tp:taxon-name-part taxon-name-part-type="species" reg="cantoris">cantoris</tp:taxon-name-part></tp:taxon-name></italic>, 97–116 in <italic><tp:taxon-name><tp:taxon-name-part taxon-name-part-type="genus" reg="Elaphe">E.</tp:taxon-name-part> <tp:taxon-name-part taxon-name-part-type="species" reg="climacophora">climacophora</tp:taxon-name-part></tp:taxon-name></italic>, 72–92 in <italic><tp:taxon-name><tp:taxon-name-part taxon-name-part-type="genus" reg="Elaphe">E.</tp:taxon-name-part> <tp:taxon-name-part taxon-name-part-type="species" reg="hodgsoni">hodgsoni</tp:taxon-name-part></tp:taxon-name></italic>, 92–102 in <italic><tp:taxon-name><tp:taxon-name-part taxon-name-part-type="genus" reg="Elaphe">E.</tp:taxon-name-part> <tp:taxon-name-part taxon-name-part-type="species" reg="moellendorffi">moellendorffi</tp:taxon-name-part></tp:taxon-name></italic>, and 73–121 in <italic><tp:taxon-name><tp:taxon-name-part taxon-name-part-type="genus" reg="Elaphe">E.</tp:taxon-name-part> <tp:taxon-name-part taxon-name-part-type="species" reg="taeniura">taeniura</tp:taxon-name-part></tp:taxon-name></italic>), smaller body size (<abbrev xmlns:xlink="http://www.w3.org/1999/xlink" xlink:title="snout-vent length" id="ABBRID0EMWDI" xlink:type="simple">SVL</abbrev> 785 mm in single adult female vs. maximum <abbrev xmlns:xlink="http://www.w3.org/1999/xlink" xlink:title="snout-vent length" id="ABBRID0EQWDI" xlink:type="simple">SVL</abbrev> 1158 mm in <italic><tp:taxon-name><tp:taxon-name-part taxon-name-part-type="genus" reg="Elaphe">E.</tp:taxon-name-part> <tp:taxon-name-part taxon-name-part-type="species" reg="cantoris">cantoris</tp:taxon-name-part></tp:taxon-name></italic>, &gt; 2000 mm in <italic><tp:taxon-name><tp:taxon-name-part taxon-name-part-type="genus" reg="Elaphe">E.</tp:taxon-name-part> <tp:taxon-name-part taxon-name-part-type="species" reg="climacophora">climacophora</tp:taxon-name-part></tp:taxon-name></italic>, 1190 mm in <italic><tp:taxon-name><tp:taxon-name-part taxon-name-part-type="genus" reg="Elaphe">E.</tp:taxon-name-part> <tp:taxon-name-part taxon-name-part-type="species" reg="hodgsoni">hodgsoni</tp:taxon-name-part></tp:taxon-name></italic>, 1602 mm in <italic><tp:taxon-name><tp:taxon-name-part taxon-name-part-type="genus" reg="Elaphe">E.</tp:taxon-name-part> <tp:taxon-name-part taxon-name-part-type="species" reg="moellendorffi">moellendorffi</tp:taxon-name-part></tp:taxon-name></italic>, and &gt; 2000 mm in <italic><tp:taxon-name><tp:taxon-name-part taxon-name-part-type="genus" reg="Elaphe">E.</tp:taxon-name-part> <tp:taxon-name-part taxon-name-part-type="species" reg="taeniura">taeniura</tp:taxon-name-part></tp:taxon-name></italic>), and vastly different color pattern (Table <xref ref-type="table" rid="T7">7</xref>).</p><table-wrap id="T7" position="float" orientation="portrait"><label>Table 7.</label><caption><p>Diagnostic characters separating all 17 species of the <italic><tp:taxon-name><tp:taxon-name-part taxon-name-part-type="genus" reg="Elaphe">Elaphe</tp:taxon-name-part></tp:taxon-name></italic>, with distinguishing characters marked in bold. *: Counts of <abbrev xmlns:xlink="http://www.w3.org/1999/xlink" xlink:title="preoculars" id="ABBRID0E6YDI" xlink:type="simple">PrO</abbrev> contain subpreocular.</p></caption><table id="TID0EV4AK" rules="all"><tbody><tr><th rowspan="1" colspan="1">Species</th><th rowspan="1" colspan="1">maximum <abbrev xmlns:xlink="http://www.w3.org/1999/xlink" xlink:title="snout-vent length" id="ABBRID0EPZDI" xlink:type="simple">SVL</abbrev> (in mm)</th><th rowspan="1" colspan="1">
                    <abbrev xmlns:xlink="http://www.w3.org/1999/xlink" xlink:title="dorsal scale rows" id="ABBRID0EXZDI" xlink:type="simple">DSR</abbrev>
                  </th><th rowspan="1" colspan="1">
                    <abbrev xmlns:xlink="http://www.w3.org/1999/xlink" xlink:title="supralabials" id="ABBRID0E6ZDI" xlink:type="simple">SPL</abbrev>
                  </th><th rowspan="1" colspan="1">
                    <abbrev xmlns:xlink="http://www.w3.org/1999/xlink" xlink:title="infralabials" id="ABBRID0EH1DI" xlink:type="simple">IFL</abbrev>
                  </th><th rowspan="1" colspan="1"><abbrev xmlns:xlink="http://www.w3.org/1999/xlink" xlink:title="preoculars" id="ABBRID0EP1DI" xlink:type="simple">PrO</abbrev>*</th><th rowspan="1" colspan="1">
                    <abbrev xmlns:xlink="http://www.w3.org/1999/xlink" xlink:title="postoculars" id="ABBRID0EX1DI" xlink:type="simple">PtO</abbrev>
                  </th><th rowspan="1" colspan="1">TMP</th><th rowspan="1" colspan="1">V</th><th rowspan="1" colspan="1">
                    <abbrev xmlns:xlink="http://www.w3.org/1999/xlink" xlink:title="subcaudals" id="ABBRID0EF2DI" xlink:type="simple">SC</abbrev>
                  </th></tr><tr><td rowspan="1" colspan="1"><italic><tp:taxon-name><tp:taxon-name-part taxon-name-part-type="genus" reg="Elaphe">Elaphe</tp:taxon-name-part> <tp:taxon-name-part taxon-name-part-type="species" reg="xiphodonta">xiphodonta</tp:taxon-name-part></tp:taxon-name></italic> sp. nov.</td><td rowspan="1" colspan="1">785</td><td rowspan="1" colspan="1">21-21-17</td><td rowspan="1" colspan="1">8 (7)</td><td rowspan="1" colspan="1">9 (10)</td><td rowspan="1" colspan="1">2</td><td rowspan="1" colspan="1">2</td><td rowspan="1" colspan="1">2+3</td><td rowspan="1" colspan="1">202–204</td><td rowspan="1" colspan="1">67–68</td></tr><tr><td rowspan="1" colspan="1">
                    <italic><tp:taxon-name><tp:taxon-name-part taxon-name-part-type="genus" reg="Elaphe">Elaphe</tp:taxon-name-part> <tp:taxon-name-part taxon-name-part-type="species" reg="anomala">anomala</tp:taxon-name-part></tp:taxon-name></italic>
                  </td><td rowspan="1" colspan="1">
                    <bold>1925</bold>
                  </td><td rowspan="1" colspan="1">23 (21–25)-23 (19–23)-19 (17–19)</td><td rowspan="1" colspan="1">8</td><td rowspan="1" colspan="1">9–11</td><td rowspan="1" colspan="1">2 (1)</td><td rowspan="1" colspan="1">2 (1)</td><td rowspan="1" colspan="1">2 (3)+3 (2)</td><td rowspan="1" colspan="1">203–225</td><td rowspan="1" colspan="1">45–77</td></tr><tr><td rowspan="1" colspan="1">
                    <italic><tp:taxon-name><tp:taxon-name-part taxon-name-part-type="genus" reg="Elaphe">Elaphe</tp:taxon-name-part> <tp:taxon-name-part taxon-name-part-type="species" reg="bimaculata">bimaculata</tp:taxon-name-part></tp:taxon-name></italic>
                  </td><td rowspan="1" colspan="1">760</td><td rowspan="1" colspan="1">
                    <bold>23 (23–25)-23 (21–25)-19 (21)</bold>
                  </td><td rowspan="1" colspan="1">8 (7)</td><td rowspan="1" colspan="1">9–12</td><td rowspan="1" colspan="1">2 (1)</td><td rowspan="1" colspan="1">2</td><td rowspan="1" colspan="1">2+3</td><td rowspan="1" colspan="1">170–209</td><td rowspan="1" colspan="1">61–81</td></tr><tr><td rowspan="1" colspan="1">
                    <italic><tp:taxon-name><tp:taxon-name-part taxon-name-part-type="genus" reg="Elaphe">Elaphe</tp:taxon-name-part> <tp:taxon-name-part taxon-name-part-type="species" reg="cantoris">cantoris</tp:taxon-name-part></tp:taxon-name></italic>
                  </td><td rowspan="1" colspan="1">
                    <bold>1158</bold>
                  </td><td rowspan="1" colspan="1">19 (20, 21)-19 (21–23)-17</td><td rowspan="1" colspan="1">8</td><td rowspan="1" colspan="1">9–10</td><td rowspan="1" colspan="1">2</td><td rowspan="1" colspan="1">2</td><td rowspan="1" colspan="1">2+3 (2)</td><td rowspan="1" colspan="1">
                    <bold>226–239</bold>
                  </td><td rowspan="1" colspan="1">
                    <bold>78–87</bold>
                  </td></tr><tr><td rowspan="1" colspan="1">
                    <italic><tp:taxon-name><tp:taxon-name-part taxon-name-part-type="genus" reg="Elaphe">Elaphe</tp:taxon-name-part> <tp:taxon-name-part taxon-name-part-type="species" reg="carinata">carinata</tp:taxon-name-part></tp:taxon-name></italic>
                  </td><td rowspan="1" colspan="1">
                    <bold>&gt; 2000</bold>
                  </td><td rowspan="1" colspan="1">23 (21–25)-23 (21–25)-19 (17)</td><td rowspan="1" colspan="1">8 (9)</td><td rowspan="1" colspan="1">9–12</td><td rowspan="1" colspan="1">2 (1)</td><td rowspan="1" colspan="1">2</td><td rowspan="1" colspan="1">2+3</td><td rowspan="1" colspan="1">186–227</td><td rowspan="1" colspan="1">
                    <bold>69–102</bold>
                  </td></tr><tr><td rowspan="1" colspan="1">
                    <italic><tp:taxon-name><tp:taxon-name-part taxon-name-part-type="genus" reg="Elaphe">Elaphe</tp:taxon-name-part> <tp:taxon-name-part taxon-name-part-type="species" reg="climacophora">climacophora</tp:taxon-name-part></tp:taxon-name></italic>
                  </td><td rowspan="1" colspan="1">
                    <bold>&gt; 1500</bold>
                  </td><td rowspan="1" colspan="1">
                    <bold>NA-23 (25)-NA</bold>
                  </td><td rowspan="1" colspan="1">8 (9)</td><td rowspan="1" colspan="1">11</td><td rowspan="1" colspan="1">2</td><td rowspan="1" colspan="1">2</td><td rowspan="1" colspan="1">2+3 (2)</td><td rowspan="1" colspan="1">
                    <bold>222–236</bold>
                  </td><td rowspan="1" colspan="1">
                    <bold>97–116</bold>
                  </td></tr><tr><td rowspan="1" colspan="1">
                    <italic><tp:taxon-name><tp:taxon-name-part taxon-name-part-type="genus" reg="Elaphe">Elaphe</tp:taxon-name-part> <tp:taxon-name-part taxon-name-part-type="species" reg="davidi">davidi</tp:taxon-name-part></tp:taxon-name></italic>
                  </td><td rowspan="1" colspan="1">
                    <bold>1227</bold>
                  </td><td rowspan="1" colspan="1">
                    <bold>25 (22–27)-23 (22–25)-19 (17–21)</bold>
                  </td><td rowspan="1" colspan="1">8 (7)</td><td rowspan="1" colspan="1">
                    <bold>11–13</bold>
                  </td><td rowspan="1" colspan="1">2 (1, 3)</td><td rowspan="1" colspan="1">2 (1–4)</td><td rowspan="1" colspan="1">2 (1, 3)+4 (2–3)</td><td rowspan="1" colspan="1">
                    <bold>155–183</bold>
                  </td><td rowspan="1" colspan="1">53–72</td></tr><tr><td rowspan="1" colspan="1">
                    <italic><tp:taxon-name><tp:taxon-name-part taxon-name-part-type="genus" reg="Elaphe">Elaphe</tp:taxon-name-part> <tp:taxon-name-part taxon-name-part-type="species" reg="dione">dione</tp:taxon-name-part></tp:taxon-name></italic>
                  </td><td rowspan="1" colspan="1">893</td><td rowspan="1" colspan="1">25 (21–27)-25 (21–27)-19 (17–21)</td><td rowspan="1" colspan="1">8 (9)</td><td rowspan="1" colspan="1">9–11</td><td rowspan="1" colspan="1">2 (1)</td><td rowspan="1" colspan="1">2</td><td rowspan="1" colspan="1">2+3</td><td rowspan="1" colspan="1">168–206</td><td rowspan="1" colspan="1">51–84</td></tr><tr><td rowspan="1" colspan="1">
                    <italic><tp:taxon-name><tp:taxon-name-part taxon-name-part-type="genus" reg="Elaphe">Elaphe</tp:taxon-name-part> <tp:taxon-name-part taxon-name-part-type="species" reg="hodgsoni">hodgsoni</tp:taxon-name-part></tp:taxon-name></italic>
                  </td><td rowspan="1" colspan="1">
                    <bold>1190</bold>
                  </td><td rowspan="1" colspan="1">23 (21–25)- 23 (21–25)-17</td><td rowspan="1" colspan="1">8 (9)</td><td rowspan="1" colspan="1">9–12</td><td rowspan="1" colspan="1">2 (1)</td><td rowspan="1" colspan="1">2</td><td rowspan="1" colspan="1">2 (1, 3)+3 (2, 4)</td><td rowspan="1" colspan="1">
                    <bold>228–247</bold>
                  </td><td rowspan="1" colspan="1">
                    <bold>72–92</bold>
                  </td></tr><tr><td rowspan="1" colspan="1">
                    <italic><tp:taxon-name><tp:taxon-name-part taxon-name-part-type="genus" reg="Elaphe">Elaphe</tp:taxon-name-part> <tp:taxon-name-part taxon-name-part-type="species" reg="moellendorffi">moellendorffi</tp:taxon-name-part></tp:taxon-name></italic>
                  </td><td rowspan="1" colspan="1">
                    <bold>1602</bold>
                  </td><td rowspan="1" colspan="1">
                    <bold>25 (23–27)-27 (5)-19 (21)</bold>
                  </td><td rowspan="1" colspan="1">
                    <bold>9 (10)</bold>
                  </td><td rowspan="1" colspan="1">10–13</td><td rowspan="1" colspan="1">2</td><td rowspan="1" colspan="1">2</td><td rowspan="1" colspan="1">2 (3)+3 (4)</td><td rowspan="1" colspan="1">
                    <bold>270–278</bold>
                  </td><td rowspan="1" colspan="1">
                    <bold>92–102</bold>
                  </td></tr><tr><td rowspan="1" colspan="1">
                    <italic><tp:taxon-name><tp:taxon-name-part taxon-name-part-type="genus" reg="Elaphe">Elaphe</tp:taxon-name-part> <tp:taxon-name-part taxon-name-part-type="species" reg="quadrivirgata">quadrivirgata</tp:taxon-name-part></tp:taxon-name></italic>
                  </td><td rowspan="1" colspan="1">
                    <bold>&gt;1000</bold>
                  </td><td rowspan="1" colspan="1">
                    <bold>NA-19-NA</bold>
                  </td><td rowspan="1" colspan="1">8</td><td rowspan="1" colspan="1">
                    <bold>11</bold>
                  </td><td rowspan="1" colspan="1">2</td><td rowspan="1" colspan="1">2</td><td rowspan="1" colspan="1">2 (1)+3 (2)</td><td rowspan="1" colspan="1">195–215</td><td rowspan="1" colspan="1">
                    <bold>70–96</bold>
                  </td></tr><tr><td rowspan="1" colspan="1">
                    <italic><tp:taxon-name><tp:taxon-name-part taxon-name-part-type="genus" reg="Elaphe">Elaphe</tp:taxon-name-part> <tp:taxon-name-part taxon-name-part-type="species" reg="quatuorlineata">quatuorlineata</tp:taxon-name-part></tp:taxon-name></italic>
                  </td><td rowspan="1" colspan="1">
                    <bold>&gt; 2000</bold>
                  </td><td rowspan="1" colspan="1">
                    <bold>25-25 (23–27)-19</bold>
                  </td><td rowspan="1" colspan="1">8 (9)</td><td rowspan="1" colspan="1">11</td><td rowspan="1" colspan="1">2 (3)</td><td rowspan="1" colspan="1">2 (3)</td><td rowspan="1" colspan="1">2 (3)+3 (4)</td><td rowspan="1" colspan="1">187–234</td><td rowspan="1" colspan="1">56–90</td></tr><tr><td rowspan="1" colspan="1">
                    <italic><tp:taxon-name><tp:taxon-name-part taxon-name-part-type="genus" reg="Elaphe">Elaphe</tp:taxon-name-part> <tp:taxon-name-part taxon-name-part-type="species" reg="sauromates">sauromates</tp:taxon-name-part></tp:taxon-name></italic>
                  </td><td rowspan="1" colspan="1">
                    <bold>1250</bold>
                  </td><td rowspan="1" colspan="1">
                    <bold>25 (21–27)-25 (23, 24)-19 (18–21)</bold>
                  </td><td rowspan="1" colspan="1">8 (7–10)</td><td rowspan="1" colspan="1">11 (9–12)</td><td rowspan="1" colspan="1">2 (1, 3)</td><td rowspan="1" colspan="1">2 (1)</td><td rowspan="1" colspan="1">2(1, 3)+ 4 (2–5)</td><td rowspan="1" colspan="1">199–222</td><td rowspan="1" colspan="1">61–79</td></tr><tr><td rowspan="1" colspan="1">
                    <italic><tp:taxon-name><tp:taxon-name-part taxon-name-part-type="genus" reg="Elaphe">Elaphe</tp:taxon-name-part> <tp:taxon-name-part taxon-name-part-type="species" reg="schrenckii">schrenckii</tp:taxon-name-part></tp:taxon-name></italic>
                  </td><td rowspan="1" colspan="1">
                    <bold>1335</bold>
                  </td><td rowspan="1" colspan="1">
                    <bold>23 (21)-23 (21)-19</bold>
                  </td><td rowspan="1" colspan="1">8 (7)</td><td rowspan="1" colspan="1">8–11</td><td rowspan="1" colspan="1">2 (1)</td><td rowspan="1" colspan="1">2</td><td rowspan="1" colspan="1">2+3 (2)</td><td rowspan="1" colspan="1">
                    <bold>208–224</bold>
                  </td><td rowspan="1" colspan="1">57–75</td></tr><tr><td rowspan="1" colspan="1">
                    <italic><tp:taxon-name><tp:taxon-name-part taxon-name-part-type="genus" reg="Elaphe">Elaphe</tp:taxon-name-part> <tp:taxon-name-part taxon-name-part-type="species" reg="taeniura">taeniura</tp:taxon-name-part></tp:taxon-name></italic>
                  </td><td rowspan="1" colspan="1">
                    <bold>&gt; 2000</bold>
                  </td><td rowspan="1" colspan="1">
                    <bold>25 (23)-23 (21, 25)-19 (17)</bold>
                  </td><td rowspan="1" colspan="1">9 (6–10)</td><td rowspan="1" colspan="1">9–13</td><td rowspan="1" colspan="1">2 (1)</td><td rowspan="1" colspan="1">2 (3)</td><td rowspan="1" colspan="1">2 (1, 3)+3 (2–5)</td><td rowspan="1" colspan="1">
                    <bold>223–261</bold>
                  </td><td rowspan="1" colspan="1">
                    <bold>73–121</bold>
                  </td></tr><tr><td rowspan="1" colspan="1">
                    <italic><tp:taxon-name><tp:taxon-name-part taxon-name-part-type="genus" reg="Elaphe">Elaphe</tp:taxon-name-part> <tp:taxon-name-part taxon-name-part-type="species" reg="urartica">urartica</tp:taxon-name-part></tp:taxon-name></italic>
                  </td><td rowspan="1" colspan="1">970</td><td rowspan="1" colspan="1">
                    <bold>25 (23, 24)- 25 (23, 24)-19 (18)</bold>
                  </td><td rowspan="1" colspan="1">8 (9)</td><td rowspan="1" colspan="1">11 (10–13)</td><td rowspan="1" colspan="1">2 (1, 3)</td><td rowspan="1" colspan="1">2 (1, 3)</td><td rowspan="1" colspan="1">2 (3)+ 4 (2, 3)</td><td rowspan="1" colspan="1">154–211</td><td rowspan="1" colspan="1">60–74</td></tr><tr><td rowspan="1" colspan="1">
                    <italic><tp:taxon-name><tp:taxon-name-part taxon-name-part-type="genus" reg="Elaphe">Elaphe</tp:taxon-name-part> <tp:taxon-name-part taxon-name-part-type="species" reg="zoigeensis">zoigeensis</tp:taxon-name-part></tp:taxon-name></italic>
                  </td><td rowspan="1" colspan="1">722</td><td rowspan="1" colspan="1">21-19(21)-17</td><td rowspan="1" colspan="1">7–8</td><td rowspan="1" colspan="1">9</td><td rowspan="1" colspan="1">
                    <bold>3</bold>
                  </td><td rowspan="1" colspan="1">2</td><td rowspan="1" colspan="1">2+3(2)</td><td rowspan="1" colspan="1">202–212</td><td rowspan="1" colspan="1">68–79</td></tr></tbody></table></table-wrap><p><italic><tp:taxon-name><tp:taxon-name-part taxon-name-part-type="genus" reg="Elaphe">Elaphe</tp:taxon-name-part> <tp:taxon-name-part taxon-name-part-type="species" reg="xiphodonta">xiphodonta</tp:taxon-name-part></tp:taxon-name></italic> sp. nov. can be differentiated from <italic><tp:taxon-name><tp:taxon-name-part taxon-name-part-type="genus" reg="Elaphe">E.</tp:taxon-name-part> <tp:taxon-name-part taxon-name-part-type="species" reg="quatuorlineata">quatuorlineata</tp:taxon-name-part></tp:taxon-name></italic> Lacepede, 1789, <italic><tp:taxon-name><tp:taxon-name-part taxon-name-part-type="genus" reg="Elaphe">E.</tp:taxon-name-part> <tp:taxon-name-part taxon-name-part-type="species" reg="sauromates">sauromates</tp:taxon-name-part></tp:taxon-name></italic> (Pallas, 1811) and <italic><tp:taxon-name><tp:taxon-name-part taxon-name-part-type="genus" reg="Elaphe">E.</tp:taxon-name-part> <tp:taxon-name-part taxon-name-part-type="species" reg="urartica">urartica</tp:taxon-name-part></tp:taxon-name></italic> (Jablonski, Kukushkin, Avci, Bunyatova, Ilgaz, Tuniyev &amp; Jandzik, 2019) by having fewer dorsal scale rows (21-21-17 vs. 25-25 (23–27)-19 in <italic><tp:taxon-name><tp:taxon-name-part taxon-name-part-type="genus" reg="Elaphe">E.</tp:taxon-name-part> <tp:taxon-name-part taxon-name-part-type="species" reg="quatuorlineata">quatuorlineata</tp:taxon-name-part></tp:taxon-name></italic>, 25 (21–27)-25 (23, 24)-19 (18–21) in <italic><tp:taxon-name><tp:taxon-name-part taxon-name-part-type="genus" reg="Elaphe">E.</tp:taxon-name-part> <tp:taxon-name-part taxon-name-part-type="species" reg="sauromates">sauromates</tp:taxon-name-part></tp:taxon-name></italic> and 25 (23, 24)- 25 (23, 24)-19 (18) in <italic><tp:taxon-name><tp:taxon-name-part taxon-name-part-type="genus" reg="Elaphe">E.</tp:taxon-name-part> <tp:taxon-name-part taxon-name-part-type="species" reg="urartica">urartica</tp:taxon-name-part></tp:taxon-name></italic>) and a vastly different color pattern. Beyond that, <italic><tp:taxon-name><tp:taxon-name-part taxon-name-part-type="genus" reg="Elaphe">E.</tp:taxon-name-part> <tp:taxon-name-part taxon-name-part-type="species" reg="xiphodonta">xiphodonta</tp:taxon-name-part></tp:taxon-name></italic> sp. nov. can be further differentiated from <italic><tp:taxon-name><tp:taxon-name-part taxon-name-part-type="genus" reg="Elaphe">E.</tp:taxon-name-part> <tp:taxon-name-part taxon-name-part-type="species" reg="quatuorlineata">quatuorlineata</tp:taxon-name-part></tp:taxon-name></italic> and <italic><tp:taxon-name><tp:taxon-name-part taxon-name-part-type="genus" reg="Elaphe">E.</tp:taxon-name-part> <tp:taxon-name-part taxon-name-part-type="species" reg="sauromates">sauromates</tp:taxon-name-part></tp:taxon-name></italic> by its smaller body size (<abbrev xmlns:xlink="http://www.w3.org/1999/xlink" xlink:title="snout-vent length" id="ABBRID0ENZAK" xlink:type="simple">SVL</abbrev> 785 mm in single adult female vs. maximum <abbrev xmlns:xlink="http://www.w3.org/1999/xlink" xlink:title="snout-vent length" id="ABBRID0ERZAK" xlink:type="simple">SVL</abbrev> &gt; 2000 mm in <italic><tp:taxon-name><tp:taxon-name-part taxon-name-part-type="genus" reg="Elaphe">E.</tp:taxon-name-part> <tp:taxon-name-part taxon-name-part-type="species" reg="quatuorlineata">quatuorlineata</tp:taxon-name-part></tp:taxon-name></italic> and 1250 mm in <italic><tp:taxon-name><tp:taxon-name-part taxon-name-part-type="genus" reg="Elaphe">E.</tp:taxon-name-part> <tp:taxon-name-part taxon-name-part-type="species" reg="sauromates">sauromates</tp:taxon-name-part></tp:taxon-name></italic>).</p><p><italic><tp:taxon-name><tp:taxon-name-part taxon-name-part-type="genus" reg="Elaphe">Elaphe</tp:taxon-name-part> <tp:taxon-name-part taxon-name-part-type="species" reg="xiphodonta">xiphodonta</tp:taxon-name-part></tp:taxon-name></italic> sp. nov. can be differentiated from <italic><tp:taxon-name><tp:taxon-name-part taxon-name-part-type="genus" reg="Elaphe">Elaphe</tp:taxon-name-part> <tp:taxon-name-part taxon-name-part-type="species" reg="carinata">carinata</tp:taxon-name-part></tp:taxon-name></italic>, <italic><tp:taxon-name><tp:taxon-name-part taxon-name-part-type="genus" reg="Elaphe">E.</tp:taxon-name-part> <tp:taxon-name-part taxon-name-part-type="species" reg="davidi">davidi</tp:taxon-name-part></tp:taxon-name></italic> and <italic><tp:taxon-name><tp:taxon-name-part taxon-name-part-type="genus" reg="Elaphe">E.</tp:taxon-name-part> <tp:taxon-name-part taxon-name-part-type="species" reg="quadrivirgata">quadrivirgata</tp:taxon-name-part></tp:taxon-name></italic> (Boie, 1826) by its smaller body size (<abbrev xmlns:xlink="http://www.w3.org/1999/xlink" xlink:title="snout-vent length" id="ABBRID0EZ2AK" xlink:type="simple">SVL</abbrev> 785 mm in single adult female vs. maximum <abbrev xmlns:xlink="http://www.w3.org/1999/xlink" xlink:title="snout-vent length" id="ABBRID0E42AK" xlink:type="simple">SVL</abbrev> &gt; 2000 mm in <italic><tp:taxon-name><tp:taxon-name-part taxon-name-part-type="genus" reg="Elaphe">E.</tp:taxon-name-part> <tp:taxon-name-part taxon-name-part-type="species" reg="carinata">carinata</tp:taxon-name-part></tp:taxon-name></italic>, 1227 mm in <italic><tp:taxon-name><tp:taxon-name-part taxon-name-part-type="genus" reg="Elaphe">E.</tp:taxon-name-part> <tp:taxon-name-part taxon-name-part-type="species" reg="davidi">davidi</tp:taxon-name-part></tp:taxon-name></italic>, and &gt; 1000 mm in <italic><tp:taxon-name><tp:taxon-name-part taxon-name-part-type="genus" reg="Elaphe">E.</tp:taxon-name-part> <tp:taxon-name-part taxon-name-part-type="species" reg="quadrivirgata">quadrivirgata</tp:taxon-name-part></tp:taxon-name></italic>), having fewer subcaudals (67–68 vs. 69–102 in <italic><tp:taxon-name><tp:taxon-name-part taxon-name-part-type="genus" reg="Elaphe">E.</tp:taxon-name-part> <tp:taxon-name-part taxon-name-part-type="species" reg="carinata">carinata</tp:taxon-name-part></tp:taxon-name></italic>, 70–96 in <italic><tp:taxon-name><tp:taxon-name-part taxon-name-part-type="genus" reg="Elaphe">E.</tp:taxon-name-part> <tp:taxon-name-part taxon-name-part-type="species" reg="quadrivirgata">quadrivirgata</tp:taxon-name-part></tp:taxon-name></italic>), and a vastly different color pattern.</p><p>Despite the morphological similarities to <italic><tp:taxon-name><tp:taxon-name-part taxon-name-part-type="genus" reg="Elaphe">E.</tp:taxon-name-part> <tp:taxon-name-part taxon-name-part-type="species" reg="bimaculata">bimaculata</tp:taxon-name-part></tp:taxon-name></italic>, <italic><tp:taxon-name><tp:taxon-name-part taxon-name-part-type="genus" reg="Elaphe">E.</tp:taxon-name-part> <tp:taxon-name-part taxon-name-part-type="species" reg="dione">dione</tp:taxon-name-part></tp:taxon-name></italic>, and <italic><tp:taxon-name><tp:taxon-name-part taxon-name-part-type="genus" reg="Elaphe">E.</tp:taxon-name-part> <tp:taxon-name-part taxon-name-part-type="species" reg="zoigeensis">zoigeensis</tp:taxon-name-part></tp:taxon-name></italic>, <italic><tp:taxon-name><tp:taxon-name-part taxon-name-part-type="genus" reg="Elaphe">Elaphe</tp:taxon-name-part> <tp:taxon-name-part taxon-name-part-type="species" reg="xiphodonta">xiphodonta</tp:taxon-name-part></tp:taxon-name></italic> sp. nov. differs from them by having different dorsal scale row counts (21-21-17 vs. 23 (23–25)-23 (21–25)-19 (21) in <italic><tp:taxon-name><tp:taxon-name-part taxon-name-part-type="genus" reg="Elaphe">E.</tp:taxon-name-part> <tp:taxon-name-part taxon-name-part-type="species" reg="bimaculata">bimaculata</tp:taxon-name-part></tp:taxon-name></italic>), fewer preoculars (2 vs. 3 in <italic><tp:taxon-name><tp:taxon-name-part taxon-name-part-type="genus" reg="Elaphe">E.</tp:taxon-name-part> <tp:taxon-name-part taxon-name-part-type="species" reg="zoigeensis">zoigeensis</tp:taxon-name-part></tp:taxon-name></italic>), fewer <abbrev xmlns:xlink="http://www.w3.org/1999/xlink" xlink:title="maxillary teeth" id="ABBRID0E36AK" xlink:type="simple">MT</abbrev> (11/11 vs. 19/20 in <italic><tp:taxon-name><tp:taxon-name-part taxon-name-part-type="genus" reg="Elaphe">E.</tp:taxon-name-part> <tp:taxon-name-part taxon-name-part-type="species" reg="bimaculata">bimaculata</tp:taxon-name-part></tp:taxon-name></italic>, 16–20 in <italic><tp:taxon-name><tp:taxon-name-part taxon-name-part-type="genus" reg="Elaphe">E.</tp:taxon-name-part> <tp:taxon-name-part taxon-name-part-type="species" reg="dione">dione</tp:taxon-name-part></tp:taxon-name></italic>, and 14–17 in <italic><tp:taxon-name><tp:taxon-name-part taxon-name-part-type="genus" reg="Elaphe">E.</tp:taxon-name-part> <tp:taxon-name-part taxon-name-part-type="species" reg="zoigeensis">zoigeensis</tp:taxon-name-part></tp:taxon-name></italic> (Table <xref ref-type="table" rid="T6">6</xref>), blade-like posterior <abbrev xmlns:xlink="http://www.w3.org/1999/xlink" xlink:title="maxillary teeth" id="ABBRID0EFBBK" xlink:type="simple">MT</abbrev> and the unique color pattern within the genus <italic><tp:taxon-name><tp:taxon-name-part taxon-name-part-type="genus" reg="Elaphe">Elaphe</tp:taxon-name-part></tp:taxon-name></italic>.</p></tp:treatment-sec><tp:treatment-sec sec-type="Molecular phylogeny" id="SECID0EQBBK"><title>Molecular phylogeny.</title><p>The <abbrev xmlns:xlink="http://www.w3.org/1999/xlink" xlink:title="maximum likelihood" id="ABBRID0EWBBK" xlink:type="simple">ML</abbrev> and <abbrev xmlns:xlink="http://www.w3.org/1999/xlink" xlink:title="Bayesian inference" id="ABBRID0E1BBK" xlink:type="simple">BI</abbrev> analyses produced identical topologies, which were integrated in Fig. <xref ref-type="fig" rid="F8">8</xref>. The pairwise distances based on <abbrev xmlns:xlink="http://www.w3.org/1999/xlink" xlink:title="cytochrome C oxidase 1 gene" id="ABBRID0ECCBK" xlink:type="simple">CO1</abbrev> and <abbrev xmlns:xlink="http://www.w3.org/1999/xlink" xlink:title="Cytochrome b gene" id="ABBRID0EGCBK" xlink:type="simple">cytb</abbrev> genes among all species are given in the Tables <xref ref-type="table" rid="T3">3</xref>, <xref ref-type="table" rid="T4">4</xref>, respectively.</p><fig id="F8" position="float" orientation="portrait"><object-id xmlns:xlink="http://www.w3.org/1999/xlink" content-type="doi" xlink:type="simple">10.3897/zookeys.1048.65650.figure8</object-id><object-id xmlns:xlink="http://www.w3.org/1999/xlink" content-type="arpha" xlink:type="simple">18C560CA-37D5-510F-9526-6F4B014896B5</object-id><label>Figure 8.</label><caption><p>Bayesian inferenced topology of 13 <italic><tp:taxon-name><tp:taxon-name-part taxon-name-part-type="genus" reg="Elaphe">Elaphe</tp:taxon-name-part></tp:taxon-name></italic> species, based on the four partial mitochondrial DNA sequences (12S rRNA, <abbrev xmlns:xlink="http://www.w3.org/1999/xlink" xlink:title="16S ribosomal RNA gene" id="ABBRID0EBDBK" xlink:type="simple">16S</abbrev> rRNA, <abbrev xmlns:xlink="http://www.w3.org/1999/xlink" xlink:title="cytochrome C oxidase 1 gene" id="ABBRID0EFDBK" xlink:type="simple">CO1</abbrev> and Cytb genes). <abbrev xmlns:xlink="http://www.w3.org/1999/xlink" xlink:title="Bayesian posterior probabilities" id="ABBRID0EJDBK" xlink:type="simple">BPP</abbrev> and BS values, respectively, occur at the nodes.</p></caption><graphic xmlns:xlink="http://www.w3.org/1999/xlink" xlink:href="zookeys-1048-023-g008.jpg" position="float" orientation="portrait" xlink:type="simple" id="oo_563374.jpg"><uri content-type="original_file" xlink:type="simple">https://binary.pensoft.net/fig/563374</uri></graphic></fig><p>The phylogenetic analyses recovered a strongly supported monophyletic lineage containing all <italic><tp:taxon-name><tp:taxon-name-part taxon-name-part-type="genus" reg="Elaphe">Elaphe</tp:taxon-name-part></tp:taxon-name></italic> (BS 100; <abbrev xmlns:xlink="http://www.w3.org/1999/xlink" xlink:title="Bayesian posterior probabilities" id="ABBRID0E2DBK" xlink:type="simple">BPP</abbrev> 1.00) which can be divided into three strongly supported clades (BS 95–97; <abbrev xmlns:xlink="http://www.w3.org/1999/xlink" xlink:title="Bayesian posterior probabilities" id="ABBRID0E6DBK" xlink:type="simple">BPP</abbrev> 1.00). Clade 1 includes all species previously in the genus “<italic><tp:taxon-name><tp:taxon-name-part taxon-name-part-type="genus" reg="Orthriophis">Orthriophis</tp:taxon-name-part></tp:taxon-name></italic>” with strong nodal support (BS 95; <abbrev xmlns:xlink="http://www.w3.org/1999/xlink" xlink:title="Bayesian posterior probabilities" id="ABBRID0EKEBK" xlink:type="simple">BPP</abbrev> 1.00). Notable intraspecific genetic differentiation within <italic><tp:taxon-name><tp:taxon-name-part taxon-name-part-type="genus" reg="Elaphe">E.</tp:taxon-name-part> <tp:taxon-name-part taxon-name-part-type="species" reg="taeniura">taeniura</tp:taxon-name-part></tp:taxon-name></italic> (mean <italic>p</italic>-distances 6.8% in <abbrev xmlns:xlink="http://www.w3.org/1999/xlink" xlink:title="cytochrome C oxidase 1 gene" id="ABBRID0E2EBK" xlink:type="simple">CO1</abbrev>, 5.4% in <abbrev xmlns:xlink="http://www.w3.org/1999/xlink" xlink:title="Cytochrome b gene" id="ABBRID0E6EBK" xlink:type="simple">cytb</abbrev>), pertains to different geographical clades.</p><p>The two samples from Chengguan Town, Shaanxi are clustered together with strong support (BS 100; <abbrev xmlns:xlink="http://www.w3.org/1999/xlink" xlink:title="Bayesian posterior probabilities" id="ABBRID0EFFBK" xlink:type="simple">BPP</abbrev> 1.00) with nearly no molecular divergence (mean <italic>p</italic>-distances 0% in <abbrev xmlns:xlink="http://www.w3.org/1999/xlink" xlink:title="cytochrome C oxidase 1 gene" id="ABBRID0ELFBK" xlink:type="simple">CO1</abbrev>, 0% in <abbrev xmlns:xlink="http://www.w3.org/1999/xlink" xlink:title="Cytochrome b gene" id="ABBRID0EPFBK" xlink:type="simple">cytb</abbrev>) between them. The clade of the above-mentioned specimens constitutes a sister clade with <italic><tp:taxon-name><tp:taxon-name-part taxon-name-part-type="genus" reg="Elaphe">E.</tp:taxon-name-part> <tp:taxon-name-part taxon-name-part-type="species" reg="zoigeensis">zoigeensis</tp:taxon-name-part></tp:taxon-name></italic> (Clade2, mean <italic>p</italic>-distances 8.4% in <abbrev xmlns:xlink="http://www.w3.org/1999/xlink" xlink:title="cytochrome C oxidase 1 gene" id="ABBRID0EAGBK" xlink:type="simple">CO1</abbrev>, 13.3% in <abbrev xmlns:xlink="http://www.w3.org/1999/xlink" xlink:title="Cytochrome b gene" id="ABBRID0EEGBK" xlink:type="simple">cytb</abbrev>).</p><p>Within Clade 3, the relationship between <italic><tp:taxon-name><tp:taxon-name-part taxon-name-part-type="genus" reg="Elaphe">Elaphe</tp:taxon-name-part> <tp:taxon-name-part taxon-name-part-type="species" reg="anomala">anomala</tp:taxon-name-part></tp:taxon-name></italic> and <italic><tp:taxon-name><tp:taxon-name-part taxon-name-part-type="genus" reg="Elaphe">E.</tp:taxon-name-part> <tp:taxon-name-part taxon-name-part-type="species" reg="schrenckii">schrenckii</tp:taxon-name-part></tp:taxon-name></italic> are worth noting. These two species form a strongly supported monophyletic group (BS 100; <abbrev xmlns:xlink="http://www.w3.org/1999/xlink" xlink:title="Bayesian posterior probabilities" id="ABBRID0EAHBK" xlink:type="simple">BPP</abbrev> 1.00) bearing low interspecific molecular divergence (mean <italic>p</italic>-distances 0.0% in <abbrev xmlns:xlink="http://www.w3.org/1999/xlink" xlink:title="cytochrome C oxidase 1 gene" id="ABBRID0EGHBK" xlink:type="simple">CO1</abbrev>, 0.4% in <abbrev xmlns:xlink="http://www.w3.org/1999/xlink" xlink:title="Cytochrome b gene" id="ABBRID0EKHBK" xlink:type="simple">cytb</abbrev>), suggesting they may be different color morphs of the same species, as mention before (<xref ref-type="bibr" rid="B1">An et al. 2010</xref>). However, given their distinctive color pattern differences and obvious geographical separation, we follow the current taxonomy.</p><p>Based on their phylogenetic relationships, genetic differentiation, and morphological distinctiveness (see Taxonomic accounts below), we hypothesize that the population from Chengguan Town, Shaanxi represents a separately evolving lineage and should be described as a new species.</p></tp:treatment-sec><tp:treatment-sec sec-type="distribution" id="SECID0ETHBK"><title>Distribution, ecology and habit.</title><p><italic><tp:taxon-name><tp:taxon-name-part taxon-name-part-type="genus" reg="Elaphe">Elaphe</tp:taxon-name-part> <tp:taxon-name-part taxon-name-part-type="species" reg="xiphodonta">xiphodonta</tp:taxon-name-part></tp:taxon-name></italic> sp. nov. is currently known only from the Chengguan Town, Ningshaan County, Shaanxi Province, China. The new species inhabits sunny or semi-sunny gravels and bushes on slopes of less than 20°, along Chang’an River with an average width of 3 m. Elevation of the habitat ranges from 1700 to 1900 m. The vegetation types are <italic><tp:taxon-name><tp:taxon-name-part taxon-name-part-type="genus" reg="Abies">Abies</tp:taxon-name-part> <tp:taxon-name-part taxon-name-part-type="species" reg="fargesii">fargesii</tp:taxon-name-part></tp:taxon-name></italic> forest with artificial <italic><tp:taxon-name><tp:taxon-name-part taxon-name-part-type="genus" reg="Picea">Picea</tp:taxon-name-part> <tp:taxon-name-part taxon-name-part-type="species" reg="asperata">asperata</tp:taxon-name-part></tp:taxon-name></italic>, <italic><tp:taxon-name><tp:taxon-name-part taxon-name-part-type="genus" reg="Salix">Salix</tp:taxon-name-part> <tp:taxon-name-part taxon-name-part-type="species" reg="fargesii">fargesii</tp:taxon-name-part></tp:taxon-name></italic>, <italic><tp:taxon-name><tp:taxon-name-part taxon-name-part-type="genus" reg="Rubus">Rubus</tp:taxon-name-part> <tp:taxon-name-part taxon-name-part-type="species" reg="koereana">koereana</tp:taxon-name-part></tp:taxon-name></italic>, <italic><tp:taxon-name><tp:taxon-name-part taxon-name-part-type="genus" reg="Betula">Betula</tp:taxon-name-part> <tp:taxon-name-part taxon-name-part-type="species" reg="albosinensis">albosinensis</tp:taxon-name-part></tp:taxon-name></italic> and <italic><tp:taxon-name><tp:taxon-name-part taxon-name-part-type="genus" reg="Fargesia">Fargesia</tp:taxon-name-part> <tp:taxon-name-part taxon-name-part-type="species" reg="qinlingensis">qinlingensis</tp:taxon-name-part></tp:taxon-name></italic>. The canopy density is 0.75 (<xref ref-type="bibr" rid="B6">Bu and Zheng 2015</xref>). The new species is sympatric with <italic><tp:taxon-name><tp:taxon-name-part taxon-name-part-type="genus" reg="Nanorana">Nanorana</tp:taxon-name-part> <tp:taxon-name-part taxon-name-part-type="species" reg="unculuanus">unculuanus</tp:taxon-name-part></tp:taxon-name></italic>, <italic><tp:taxon-name><tp:taxon-name-part taxon-name-part-type="genus" reg="Scutiger">Scutiger</tp:taxon-name-part> <tp:taxon-name-part taxon-name-part-type="species" reg="ningshanensis">ningshanensis</tp:taxon-name-part></tp:taxon-name></italic>, <italic><tp:taxon-name><tp:taxon-name-part taxon-name-part-type="genus" reg="Euprepiophis">Euprepiophis</tp:taxon-name-part> <tp:taxon-name-part taxon-name-part-type="species" reg="perlaceus">perlaceus</tp:taxon-name-part></tp:taxon-name></italic>, <italic><tp:taxon-name><tp:taxon-name-part taxon-name-part-type="genus" reg="Rhabdophis">Rhabdophis</tp:taxon-name-part> <tp:taxon-name-part taxon-name-part-type="species" reg="nuchalis">nuchalis</tp:taxon-name-part></tp:taxon-name></italic>, <italic><tp:taxon-name><tp:taxon-name-part taxon-name-part-type="genus" reg="Stichophanes">Stichophanes</tp:taxon-name-part> <tp:taxon-name-part taxon-name-part-type="species" reg="ningshaanensis">ningshaanensis</tp:taxon-name-part></tp:taxon-name></italic>, <italic><tp:taxon-name><tp:taxon-name-part taxon-name-part-type="genus" reg="Gloydius">Gloydius</tp:taxon-name-part> <tp:taxon-name-part taxon-name-part-type="species" reg="qinlingensis">qinlingensis</tp:taxon-name-part></tp:taxon-name></italic> and <italic><tp:taxon-name><tp:taxon-name-part taxon-name-part-type="genus" reg="Protobothrops">Protobothrops</tp:taxon-name-part> <tp:taxon-name-part taxon-name-part-type="species" reg="jerdonii">jerdonii</tp:taxon-name-part></tp:taxon-name></italic> (Fig. <xref ref-type="fig" rid="F9">9</xref>). When being captured, the new species flattens its head triangular and releases scent from the cloacal scent glands with smells a bit similar to <italic><tp:taxon-name><tp:taxon-name-part taxon-name-part-type="genus" reg="Protobothrops">P.</tp:taxon-name-part> <tp:taxon-name-part taxon-name-part-type="species" reg="jerdonii">jerdonii</tp:taxon-name-part></tp:taxon-name></italic>.</p><fig id="F9" position="float" orientation="portrait"><object-id xmlns:xlink="http://www.w3.org/1999/xlink" content-type="doi" xlink:type="simple">10.3897/zookeys.1048.65650.figure9</object-id><object-id xmlns:xlink="http://www.w3.org/1999/xlink" content-type="arpha" xlink:type="simple">DC26DCF1-54F7-5B41-A813-C7B5A3591CE1</object-id><label>Figure 9.</label><caption><p>Habitats of <italic><tp:taxon-name><tp:taxon-name-part taxon-name-part-type="genus" reg="Elaphe">Elaphe</tp:taxon-name-part> <tp:taxon-name-part taxon-name-part-type="species" reg="xiphodonta">xiphodonta</tp:taxon-name-part></tp:taxon-name></italic> sp. nov. (Ningshaan County, Shaanxi), Provide by Shu-Hai Bu.</p></caption><graphic xmlns:xlink="http://www.w3.org/1999/xlink" xlink:href="zookeys-1048-023-g009.jpg" position="float" orientation="portrait" xlink:type="simple" id="oo_563375.jpg"><uri content-type="original_file" xlink:type="simple">https://binary.pensoft.net/fig/563375</uri></graphic></fig><p>In feeding habits, the fecal samples from the holotype were checked and contained only feathers, indicating that this species is at least a bird-eater. The holotype was observed to prey on captive nesting quail and quail egg.</p></tp:treatment-sec><tp:treatment-sec><!--Section generated to contain objects referenced in tp:taxon-treatment.--><fig id="F1" position="float" orientation="portrait"><object-id xmlns:xlink="http://www.w3.org/1999/xlink" content-type="doi" xlink:type="simple">10.3897/zookeys.1048.65650.figure1</object-id><object-id xmlns:xlink="http://www.w3.org/1999/xlink" content-type="arpha" xlink:type="simple">290EB60F-E278-5BB2-8406-5C891C1138A7</object-id><label>Figure 1.</label><caption><p>General view of the holotype (<abbrev xmlns:xlink="http://www.w3.org/1999/xlink" content-type="institution" xlink:title="Sun Yat-sen University" id="ABBRID0EGBAE" xlink:type="simple">SYS</abbrev> r002534) of <italic><tp:taxon-name><tp:taxon-name-part taxon-name-part-type="genus" reg="Elaphe">Elaphe</tp:taxon-name-part> <tp:taxon-name-part taxon-name-part-type="species" reg="xiphodonta">xiphodonta</tp:taxon-name-part></tp:taxon-name></italic> sp. nov. in life. Photo by Shuo Qi.</p></caption><graphic xmlns:xlink="http://www.w3.org/1999/xlink" xlink:href="zookeys-1048-023-g001.jpg" position="float" orientation="portrait" xlink:type="simple" id="oo_563367.jpg"><uri content-type="original_file" xlink:type="simple">https://binary.pensoft.net/fig/563367</uri></graphic></fig><fig id="F2" position="float" orientation="portrait"><object-id xmlns:xlink="http://www.w3.org/1999/xlink" content-type="doi" xlink:type="simple">10.3897/zookeys.1048.65650.figure2</object-id><object-id xmlns:xlink="http://www.w3.org/1999/xlink" content-type="arpha" xlink:type="simple">51C162B7-8ED3-5D29-B163-F3A61A74A17E</object-id><label>Figure 2.</label><caption><p>Detailed pholidosis of the head of the holotype (<abbrev xmlns:xlink="http://www.w3.org/1999/xlink" content-type="institution" xlink:title="Sun Yat-sen University" id="ABBRID0ELDAE" xlink:type="simple">SYS</abbrev> r002534) of <italic><tp:taxon-name><tp:taxon-name-part taxon-name-part-type="genus" reg="Elaphe">Elaphe</tp:taxon-name-part> <tp:taxon-name-part taxon-name-part-type="species" reg="xiphodonta">xiphodonta</tp:taxon-name-part></tp:taxon-name></italic> sp. nov. Photos by Shuo Qi, illustrated by Xue-Man Zheng.</p></caption><graphic xmlns:xlink="http://www.w3.org/1999/xlink" xlink:href="zookeys-1048-023-g002.jpg" position="float" orientation="portrait" xlink:type="simple" id="oo_563368.jpg"><uri content-type="original_file" xlink:type="simple">https://binary.pensoft.net/fig/563368</uri></graphic></fig><fig id="F3" position="float" orientation="portrait"><object-id xmlns:xlink="http://www.w3.org/1999/xlink" content-type="doi" xlink:type="simple">10.3897/zookeys.1048.65650.figure3</object-id><object-id xmlns:xlink="http://www.w3.org/1999/xlink" content-type="arpha" xlink:type="simple">EE5A3985-5121-583F-AFF0-3786657AE552</object-id><label>Figure 3.</label><caption><p>Comparison between <italic><tp:taxon-name><tp:taxon-name-part taxon-name-part-type="genus" reg="Elaphe">Elaphe</tp:taxon-name-part> <tp:taxon-name-part taxon-name-part-type="species" reg="xiphodonta">xiphodonta</tp:taxon-name-part></tp:taxon-name></italic> sp. nov. and sympatric <italic><tp:taxon-name><tp:taxon-name-part taxon-name-part-type="genus" reg="Protobothrops">Protobothrops</tp:taxon-name-part> <tp:taxon-name-part taxon-name-part-type="species" reg="jerdonii">jerdonii</tp:taxon-name-part></tp:taxon-name></italic> in different age stages <bold>A</bold> adult <italic><tp:taxon-name><tp:taxon-name-part taxon-name-part-type="genus" reg="Elaphe">Elaphe</tp:taxon-name-part> <tp:taxon-name-part taxon-name-part-type="species" reg="xiphodonta">xiphodonta</tp:taxon-name-part></tp:taxon-name></italic> sp. nov. (<abbrev xmlns:xlink="http://www.w3.org/1999/xlink" content-type="institution" xlink:title="Sun Yat-sen University" id="ABBRID0ELFAE" xlink:type="simple">SYS</abbrev> r002534, holotype) <bold>B</bold> adult <italic><tp:taxon-name><tp:taxon-name-part taxon-name-part-type="genus" reg="Protobothrops">Protobothrops</tp:taxon-name-part> <tp:taxon-name-part taxon-name-part-type="species" reg="jerdonii">jerdonii</tp:taxon-name-part></tp:taxon-name></italic><bold>C</bold> juvenile <italic><tp:taxon-name><tp:taxon-name-part taxon-name-part-type="genus" reg="Elaphe">E.</tp:taxon-name-part> <tp:taxon-name-part taxon-name-part-type="species" reg="xiphodonta">xiphodonta</tp:taxon-name-part></tp:taxon-name></italic> sp. nov. (<abbrev xmlns:xlink="http://www.w3.org/1999/xlink" content-type="institution" xlink:title="Institute of Vertebrate Paleontology and Paleoanthropology" id="ABBRID0EKGAE" xlink:type="simple">IVPP</abbrev> OV 2721, paratype), road-killed specimen <bold>D</bold> juvenile <italic><tp:taxon-name><tp:taxon-name-part taxon-name-part-type="genus" reg="Protobothrops">P.</tp:taxon-name-part> <tp:taxon-name-part taxon-name-part-type="species" reg="jerdonii">jerdonii</tp:taxon-name-part></tp:taxon-name></italic> specimen in preservative. The black arrow points to the labial spot. Photos <bold>A, B, D</bold> by Shuo Qi, photo <bold>C</bold> by Liang Sun.</p></caption><graphic xmlns:xlink="http://www.w3.org/1999/xlink" xlink:href="zookeys-1048-023-g003.jpg" position="float" orientation="portrait" xlink:type="simple" id="oo_563369.jpg"><uri content-type="original_file" xlink:type="simple">https://binary.pensoft.net/fig/563369</uri></graphic></fig></tp:treatment-sec><ref-list><ref id="B18"><mixed-citation xmlns:xlink="http://www.w3.org/1999/xlink" xlink:type="simple"><person-group><name name-style="western"><surname>Helfenberger</surname><given-names>N</given-names></name><name name-style="western"><surname>Schätti</surname><given-names>B</given-names></name></person-group> (<year>1998</year>) <article-title>Morphological adaptations for egg-eating in the snake <italic><tp:taxon-name><tp:taxon-name-part taxon-name-part-type="genus">Elaphe</tp:taxon-name-part> <tp:taxon-name-part taxon-name-part-type="species">davidi</tp:taxon-name-part></tp:taxon-name></italic> Sauvage 1884.</article-title><source>Russian Journal of Herpetology</source><volume>5</volume>(<issue>1</issue>): <fpage>36</fpage>–<lpage>42</lpage>.</mixed-citation></ref><ref id="B1"><mixed-citation xmlns:xlink="http://www.w3.org/1999/xlink" xlink:type="simple"><person-group><name name-style="western"><surname>An</surname><given-names>JH</given-names></name><name name-style="western"><surname>Park</surname><given-names>DS</given-names></name><name name-style="western"><surname>Lee</surname><given-names>JH</given-names></name><name name-style="western"><surname>Kim</surname><given-names>KS</given-names></name><name name-style="western"><surname>Lee</surname><given-names>H</given-names></name><name name-style="western"><surname>Min</surname><given-names>MS</given-names></name></person-group> (<year>2010</year>) <article-title>No Genetic Differentiation of <italic><tp:taxon-name><tp:taxon-name-part taxon-name-part-type="genus">Elaphe</tp:taxon-name-part> <tp:taxon-name-part taxon-name-part-type="species">schrenckii</tp:taxon-name-part></tp:taxon-name></italic> Subspecies in Korea Based on 9 Microsatellite Loci.</article-title><source>Animal Systematics Evolution and Diversity</source><volume>26</volume>(<issue>1</issue>): <fpage>15</fpage>–<lpage>19</lpage>. <ext-link xlink:type="simple" ext-link-type="doi" xlink:href="10.5635/KJSZ.2010.26.1.015">https://doi.org/10.5635/KJSZ.2010.26.1.015</ext-link></mixed-citation></ref><ref id="B6"><mixed-citation xmlns:xlink="http://www.w3.org/1999/xlink" xlink:type="simple"><person-group><name name-style="western"><surname>Bu</surname><given-names>S</given-names></name><name name-style="western"><surname>Zheng</surname><given-names>X</given-names></name></person-group> (<year>2015</year>) An illustrated guide to wildlife in Huoditang forest region of Qinling Mountain. Science Press, Beijing, 71–79. [in Chinese]</mixed-citation></ref></ref-list></tp:taxon-treatment>
